# Supplementary material for: Identification of aging‐associated immunotypes and immune stability as indicators of post‐vaccination immune activation
Source: Aging Cell. 2022 Sep 8;21(10):e13703. doi: 10.1111/acel.13703 (PMC9577949; doi:10.1111/acel.13703)
Supplement: Supplementary file 1 — Table S1 [file ACEL-21-e13703-s003.xlsx]

## Sheet: Sheet2
subset name	data units	Used in PCA and Clustering	Subset note	Correlation with age (Spearman's coefficient)	p-value	FDR-adjusted p-value
B memory IgD-CD27-	% CD19+	TRUE	B cell, memory	0.0642716	0.144182	1
B memory IgD-CD27+	% CD19+	TRUE	B cell, memory	-0.143728	1.85149e-05	0.00383259
B memory IgD+CD27+	% CD19+	TRUE	B cell, memory	-0.159008	4.86972e-07	0.000100803
monocytes nonclassical HLA-DR+	% non-classical monocytes	FALSE		-0.0283717	0.215145	1
B naive IgD+CD27-	% CD19+	TRUE	B cell, naïve	0.0569046	0.106468	1
CD19+	% lymphocytes	TRUE	B cell, total	-0.276172	3.22716e-20	6.68022e-18
CD3-	% lymphocytes	TRUE	innate, lymphocyte	0.369178	9.27738e-35	1.92042e-32
CD3+	% lymphocytes	TRUE	adaptive, lymphocyte	-0.17973	1.35995e-13	2.81509e-11
CD4 CD38+	% CD4+	TRUE	T cell, activation	-0.408422	3.3608e-23	6.95687e-21
CD4 CD38+HLA-DR+	% CD4+	TRUE	T cell, activation	0.190175	4.65668e-09	9.63932e-07
monocytes intermediate HLA-DR+	% intermediate monocytes	FALSE		-0.0410106	0.742869	1
CD4 CD95+	% CD4+	TRUE	immune modulation/apoptosis	0.299548	3.03417e-24	6.28074e-22
CD4 CXCR5+	% CD4+	TRUE	T cell, follicular-like	-0.169026	0.00675348	1
CD4 CXCR5+ Tcm	% CXCR5+ CD4+	TRUE	T cell, follicular-like, memory	-0.029248	0.257751	1
CD4 CXCR5+ Tem	% CXCR5+ CD4+	TRUE	T cell, follicular-like, memory	0.148426	3.0491e-06	0.000631164
CD4 CXCR5+ Tn	% CXCR5+ CD4+	TRUE	T cell, follicular-like, naïve	-0.163087	3.44757e-14	7.13648e-12
CD8 CXCR5+CD38-HLA-DR-	% CXCR5+ CD8+	FALSE		-0.122817	0.887996	1
CD4 CXCR5+CD38-HLA-DR-	% CXCR5+ CD4+	TRUE	T cell, follicular-like, non-activation	0.141286	1.59425e-05	0.00330011
CD4 CXCR5+CD38+	% CXCR5+ CD4+	TRUE	T cell, follicular-like, activation	-0.179107	3.84345e-08	7.95595e-06
CD4 CXCR5+CD95+	% CXCR5+ CD4+	TRUE	T cell, follicular-like, immune modulation/apoptosis	0.218642	1.70444e-13	3.52819e-11
CD4 HLA-DR+	% CD4+	TRUE	T cell, activation	0.249583	3.34239e-14	6.91874e-12
CD4 Tcm	% CD4+	TRUE	T cell, memory	0.0291322	0.000138448	0.0286586
CD4 Teff	% CD4+	TRUE	T cell, terminal effector	0.0740198	0.0147308	1
CD4 CXCR5+ Teff	% CXCR5+ CD4+	FALSE		0.00113168	0.494598	1
CD4 CXCR5+CD38-HLA-DR+	% CXCR5+ CD4+	FALSE		0.00114904	0.6035	1
CD4 CXCR5+CD38+HLA-DR-	% CXCR5+ CD4+	FALSE		-0.210171	1.67222e-10	3.46149e-08
CD4 CXCR5+HLA-DR+	% CXCR5+ CD4+	FALSE		0.0279942	0.849958	1
monocytes classical HLA-DR+	% classical monocytes	FALSE		-0.0318173	0.0286689	1
CD8 Treg CD38-HLA-DR-	% CD8+ Treg	FALSE		0.0319831	0.112611	1
CD8 Treg Teff	% CD8+ Treg	FALSE		0.112044	9.35657e-05	0.0193681
CD8 Treg Tn	% CD8+ Treg	FALSE		-0.275927	1.31298e-22	2.71786e-20
CD4 Tem	% CD4+	TRUE	T cell, memory	0.176035	3.22808e-13	6.68213e-11
CD4 Treg	% CD4+	TRUE	T cell, regulatory	0.31949	1.81889e-24	3.76511e-22
CD4 Treg CD38+	% CD4+ Treg	TRUE	T cell, regulatory, activation	-0.108913	2.60817e-08	5.39891e-06
CD4 Treg CD95+	% CD4+ Treg	TRUE	T cell, regulatory, immune modulation/apoptosis	0.404748	7.41478e-49	1.53486e-46
CD4 Treg HLA-DR+	% CD4+ Treg	TRUE	T cell, regulatory, activation	0.196206	1.4664e-15	3.03544e-13
CD4 Treg Tcm	% CD4+ Treg	TRUE	T cell, regulatory, memory	0.248644	5.3087e-16	1.0989e-13
CD4 Treg Tem	% CD4+ Treg	TRUE	T cell, regulatory, memory	0.286486	1.45337e-30	3.00848e-28
CD4 Treg Tn	% CD4+ Treg	TRUE	T cell, regulatory, naïve	-0.354447	1.839e-30	3.80672e-28
CD4 TrueNaive	% CD4+	TRUE	T cell, naïve	-0.170967	4.39585e-15	9.09941e-13
CD4 Tscm	% CD4+	TRUE	T cell, stem cell like	0.085382	0.470765	1
CD8 CD27+	% CD8+	FALSE		-0.382347	5.22952e-19	1.08251e-16
CD8 CD38-HLA-DR-	% CD8+	FALSE		0.0957873	0.127271	1
CD8 CD38-HLA-DR+	% CD8+	FALSE		0.245491	3.1765e-11	6.57536e-09
CD8 CD38+HLA-DR-	% CD8+	FALSE		-0.253219	8.53688e-11	1.76713e-08
CD8 Tn	% CD8+	FALSE		-0.505324	6.26555e-34	1.29697e-31
CD8 Treg	% CD8+	FALSE		0.499329	8.21008e-61	1.69949e-58
CD4+	% CD3+	TRUE	T cell, total CD4	0.0967549	0.23763	1
CD56neg CD38-HLA-DR-	% CD56neg	FALSE		0.0929879	0.642095	1
CD56neg CD38-HLA-DR+	% CD56neg	FALSE		0.0479573	0.00536899	1
CD56neg CD38+	% CD56neg	FALSE		-0.190413	3.40547e-10	7.04932e-08
CD56neg CD38+HLA-DR-	% CD56neg	FALSE		-0.182121	3.41524e-10	7.06955e-08
CD56bright	% CD3-	TRUE	NK cell, CD56bright	-0.204969	2.0128e-18	4.16649e-16
CD56dim CD38-HLA-DR-	% CD56dim	FALSE		0.0266908	0.0874769	1
CD56dim CD38-HLA-DR+	% CD56dim	FALSE		0.153509	3.89972e-06	0.000807242
CD56dim CD38+HLA-DR-	% CD56dim	FALSE		-0.0380547	0.052889	1
CD56dim CD38+HLA-DR+	% CD56dim	FALSE		0.0888813	0.015287	1
CD56dim HLA-DR+	% CD56dim	FALSE		0.135762	0.000139851	0.0289491
CD56bright CD38+	% CD56bright	TRUE	NK cell, CD56bright, activation	-0.0443621	0.767277	1
CD56bright CD38-HLA-DR-	% CD56bright	FALSE		-0.0181042	0.517808	1
CD56bright CD38+HLA-DR-	% CD56bright	FALSE		-0.0751273	0.373787	1
CD56dim	% CD3-	TRUE	NK cell, CD56dim	0.17219	0.00013177	0.0272765
CD56dim CD38+	% CD56dim	TRUE	NK cell, CD56dim, activation	-0.03733	0.0544853	1
CD56neg	% CD3-	TRUE	NK cell, CD56neg	-0.00822771	0.00370825	0.767607
CD56neg HLA-DR+	% CD56neg	TRUE	NK cell, CD56neg, activation	0.0429213	0.00584571	1
CD8 CD38+	% CD8+	TRUE	T cell, activation	-0.189208	1.54526e-05	0.00319869
CD8 CD38+HLA-DR+	% CD8+	TRUE	T cell, activation	0.110417	1.74748e-05	0.00361727
CD4 Treg CD38-HLA-DR-	% CD4+ Treg	FALSE		-0.0400577	0.00100892	0.208846
CD4 Treg CD38-HLA-DR+	% CD4+ Treg	FALSE		0.150156	2.97287e-14	6.15385e-12
CD4 Treg CD38+HLA-DR-	% CD4+ Treg	FALSE		-0.20243	1.92396e-15	3.98259e-13
CD4 Treg Teff	% CD4+ Treg	FALSE		0.0692293	0.0311774	1
CD8 CD95+	% CD8+	TRUE	immune modulation/apoptosis	0.488311	3.51005e-32	7.26581e-30
CD8 CXCR5+	% CD8+	TRUE	T cell, follicular-like	0.108993	1.06931e-05	0.00221346
CD8 CXCR5+ Tcm	% CXCR5+ CD8+	TRUE	T cell, follicular-like, memory	-0.0791179	5.35084e-05	0.0110762
CD8 CXCR5+ Teff	% CXCR5+ CD8+	TRUE	T cell, follicular-like, terminal effector	0.0820534	0.000291884	0.0604199
CD8 CXCR5+ Tem	% CXCR5+ CD8+	TRUE	T cell, follicular-like, memory	0.0738099	6.44767e-09	1.33467e-06
CD8 CXCR5+ Tn	% CXCR5+ CD8+	TRUE	T cell, follicular-like, naïve	-0.171313	3.10633e-12	6.43011e-10
CD8 CXCR5+CD95+	% CXCR5+ CD8+	TRUE	immune modulation/apoptosis	0.141812	0.0258947	1
CD8 HLA-DR+	% CD8+	TRUE	T cell, activation	0.192073	2.29673e-08	4.75422e-06
CD8 Tcm	% CD8+	TRUE	T cell, memory	0.061537	0.0959803	1
CD8 Teff	% CD8+	TRUE	T cell, terminal effector	0.326275	2.72166e-13	5.63383e-11
CD8 Tem	% CD8+	TRUE	T cell, memory	0.300463	1.43742e-33	2.97545e-31
CD4 CD27+	% CD4+	FALSE		-0.16029	4.71942e-10	9.7692e-08
CD4 CD38-HLA-DR-	% CD4+	FALSE		0.354927	3.31534e-16	6.86276e-14
CD4 CD38-HLA-DR+	% CD4+	FALSE		0.253356	2.56294e-15	5.30528e-13
CD4 CD38+HLA-DR-	% CD4+	FALSE		-0.417696	8.01608e-25	1.65933e-22
CD4 Tn	% CD4+	FALSE		-0.175441	1.10364e-14	2.28454e-12
CD8 TrueNaive	% CD8+	TRUE	T cell, naïve	-0.563143	3.78071e-43	7.82608e-41
CD8 Tscm	% CD8+	TRUE	T cell, stem cell like	0.0666149	0.832197	1
CD8+	% CD3+	TRUE	T cell, total CD8	-0.187423	0.703621	1
granulocytes	% single cells	TRUE	innate, total granulocyte	0.235091	6.77744e-11	1.40293e-08
lymphocytes	% single cells	TRUE	adaptive, total lymphocyte	-0.315174	3.87026e-18	8.01144e-16
monocytes	% single cells	TRUE	innate, total monocyte	0.198759	9.18344e-23	1.90097e-20
monocytes classical	% monocytes	TRUE	innate, classical monocyte	-0.0900173	0.0144451	1
monocytes intermediate	% monocytes	TRUE	innate, intermediate monocyte	0.0520479	1.31869e-08	2.72968e-06
monocytes nonclassical	% monocytes	TRUE	innate, non-classical monocyte	0.143357	6.81551e-07	0.000141081
B memory CD27+CD38-	% CD19+	FALSE		-0.170745	2.00549e-06	0.000415137
CD19+CD95+	% CD19+	FALSE		0.141712	1.79481e-07	3.71526e-05
plasmablast CD27+CD38+	% CD19+	FALSE		0.051996	0.0140354	1
B memory IgD+CD27+CD95+	% B memory IgD+CD27+	FALSE		0.182041	3.42337e-16	7.08638e-14
B memory IgD-CD27+CD95+	% B memory IgD-CD27+	FALSE		0.212802	1.39747e-14	2.89276e-12
B memory IgD-CD27-CD95+	% B memory IgD-CD27-	FALSE		0.216968	2.57586e-12	5.33204e-10
B memory CD27+CD38-CD95+	% B memory CD27+CD38-	FALSE		0.221908	4.6278e-18	9.57955e-16
B memory CD27+CD38-	cells μL-1	FALSE		-0.393966	2.01602e-31	4.17315e-29
B memory CD27+CD38-CD95+	cells μL-1	FALSE		-0.30104	1.36456e-17	2.82464e-15
B memory IgD-CD27-	cells μL-1	FALSE		-0.184223	3.1951e-12	6.61385e-10
B memory IgD-CD27-CD95+	cells μL-1	FALSE		-0.0224543	0.00147694	0.305727
B memory IgD-CD27+	cells μL-1	FALSE		-0.373705	6.09361e-31	1.26138e-28
B memory IgD-CD27+CD95+	cells μL-1	FALSE		-0.251012	1.7791e-15	3.68275e-13
B memory IgD+CD27+	cells μL-1	FALSE		-0.359893	5.64451e-30	1.16841e-27
B memory IgD+CD27+CD95+	cells μL-1	FALSE		-0.265797	3.06711e-15	6.34891e-13
B naive IgD+CD27-	cells μL-1	FALSE		-0.209002	4.60744e-14	9.5374e-12
CD19+	cells μL-1	FALSE		-0.286052	7.97516e-23	1.65086e-20
CD19+CD95+	cells μL-1	FALSE		-0.193893	9.33002e-11	1.93131e-08
CD3-	cells μL-1	FALSE		0.212206	8.92282e-11	1.84702e-08
CD3+	cells μL-1	FALSE		-0.180603	2.10769e-08	4.36292e-06
CD4 CD27+	cells μL-1	FALSE		-0.214782	8.73238e-19	1.8076e-16
CD4 CD38-HLA-DR-	cells μL-1	FALSE		-0.0718196	1.01935e-07	2.11005e-05
CD4 CD38-HLA-DR+	cells μL-1	FALSE		0.202894	6.46981e-08	1.33925e-05
CD4 CD38+	cells μL-1	FALSE		-0.409729	9.78276e-33	2.02503e-30
CD4 CD38+HLA-DR-	cells μL-1	FALSE		-0.412775	6.44151e-33	1.33339e-30
CD4 CD38+HLA-DR+	cells μL-1	FALSE		0.0919276	0.0992731	1
CD4 CD95+	cells μL-1	FALSE		0.105476	0.0816873	1
CD4 CXCR5+	cells μL-1	FALSE		-0.247808	3.28729e-14	6.8047e-12
CD4 CXCR5+ Tcm	cells μL-1	FALSE		-0.294102	6.8838e-16	1.42495e-13
CD4 CXCR5+ Teff	cells μL-1	FALSE		-0.0484823	0.50631	1
CD4 CXCR5+ Tem	cells μL-1	FALSE		-0.00165954	0.920892	1
CD4 CXCR5+ Tn	cells μL-1	FALSE		-0.288745	9.26367e-29	1.91758e-26
CD4 CXCR5+CD38-HLA-DR-	cells μL-1	FALSE		-0.237678	4.52868e-13	9.37437e-11
CD4 CXCR5+CD38-HLA-DR+	cells μL-1	FALSE		-0.107205	0.000402536	0.0833249
CD4 CXCR5+CD38+	cells μL-1	FALSE		-0.343891	1.3922e-27	2.88186e-25
CD4 CXCR5+CD38+HLA-DR-	cells μL-1	FALSE		-0.370296	3.70578e-32	7.67097e-30
CD4 CXCR5+CD95+	cells μL-1	FALSE		-0.151112	4.79999e-07	9.93598e-05
CD4 CXCR5+HLA-DR+	cells μL-1	FALSE		-0.105164	0.000340338	0.0704499
CD4 HLA-DR+	cells μL-1	FALSE		0.186564	2.11123e-06	0.000437026
CD4 Tcm	cells μL-1	FALSE		-0.12518	7.12884e-05	0.0147567
CD4 Teff	cells μL-1	FALSE		0.0347017	0.427238	1
CD4 Tem	cells μL-1	FALSE		0.0475073	0.0300714	1
CD4 Tn	cells μL-1	FALSE		-0.211227	9.28771e-19	1.92256e-16
CD4 Treg	cells μL-1	FALSE		0.127398	0.661432	1
CD4 Treg CD38-HLA-DR-	cells μL-1	FALSE		0.119736	0.419263	1
CD4 Treg CD38-HLA-DR+	cells μL-1	FALSE		0.21402	2.03788e-12	4.21841e-10
CD4 Treg CD38+	cells μL-1	FALSE		0.0306036	0.000317908	0.065807
CD4 Treg CD38+HLA-DR-	cells μL-1	FALSE		-0.0452083	1.35702e-07	2.80902e-05
CD4 Treg CD95+	cells μL-1	FALSE		0.283002	5.84239e-07	0.000120937
CD4 Treg HLA-DR+	cells μL-1	FALSE		0.257082	2.50692e-13	5.18932e-11
CD4 Treg Tcm	cells μL-1	FALSE		0.203288	0.00921641	1
CD4 Treg Teff	cells μL-1	FALSE		0.092783	0.039689	1
CD4 Treg Tem	cells μL-1	FALSE		0.302445	5.92706e-18	1.2269e-15
CD4 Treg Tn	cells μL-1	FALSE		-0.170349	8.46792e-15	1.75286e-12
CD4 TrueNaive	cells μL-1	FALSE		-0.220853	6.11571e-20	1.26595e-17
CD4 Tscm	cells μL-1	FALSE		0.00800903	0.00139113	0.287964
CD4+	cells μL-1	FALSE		-0.135485	6.11159e-12	1.2651e-09
CD56bright	cells μL-1	FALSE		-0.0397966	0.000488888	0.1012
CD56bright CD38-HLA-DR-	cells μL-1	FALSE		-0.0516061	0.000406343	0.084113
CD56bright CD38+	cells μL-1	FALSE		-0.0777005	0.00156957	0.324901
CD56bright CD38+HLA-DR-	cells μL-1	FALSE		-0.103665	0.000188921	0.0391066
CD56dim	cells μL-1	FALSE		0.234683	1.98764e-11	4.11441e-09
CD56dim CD38-HLA-DR-	cells μL-1	FALSE		0.163458	1.30952e-07	2.71071e-05
CD56dim CD38-HLA-DR+	cells μL-1	FALSE		0.282764	6.97254e-21	1.44332e-18
CD56dim CD38+	cells μL-1	FALSE		0.209677	3.26641e-08	6.76147e-06
CD56dim CD38+HLA-DR-	cells μL-1	FALSE		0.20605	6.40813e-08	1.32648e-05
CD56dim CD38+HLA-DR+	cells μL-1	FALSE		0.219363	5.07516e-13	1.05056e-10
CD56dim HLA-DR+	cells μL-1	FALSE		0.28813	1.88246e-20	3.8967e-18
CD56neg	cells μL-1	FALSE		0.159376	5.2421e-16	1.08512e-13
CD56neg CD38-HLA-DR-	cells μL-1	FALSE		0.18097	1.14305e-08	2.3661e-06
CD56neg CD38-HLA-DR+	cells μL-1	FALSE		0.156785	4.29189e-17	8.88421e-15
CD56neg CD38+	cells μL-1	FALSE		-0.01019	0.0219513	1
CD56neg CD38+HLA-DR-	cells μL-1	FALSE		-0.00595867	0.0493733	1
CD56neg HLA-DR+	cells μL-1	FALSE		0.154834	6.61722e-17	1.36977e-14
CD8 CD27+	cells μL-1	FALSE		-0.59435	1.04994e-46	2.17337e-44
CD8 CD38-HLA-DR-	cells μL-1	FALSE		-0.238272	0.000585981	0.121298
CD8 CD38-HLA-DR+	cells μL-1	FALSE		0.0872938	7.59852e-05	0.0157289
CD8 CD38+	cells μL-1	FALSE		-0.374552	3.47586e-16	7.19502e-14
CD8 CD38+HLA-DR-	cells μL-1	FALSE		-0.401398	4.25183e-20	8.80128e-18
CD8 CD38+HLA-DR+	cells μL-1	FALSE		-0.0668198	0.406582	1
CD8 CD95+	cells μL-1	FALSE		0.163675	3.22037e-06	0.000666617
CD8 CXCR5+	cells μL-1	FALSE		-0.0557715	0.576853	1
CD8 CXCR5+ Tcm	cells μL-1	FALSE		-0.192447	4.67609e-06	0.000967951
CD8 CXCR5+ Teff	cells μL-1	FALSE		0.00775524	0.0371745	1
CD8 CXCR5+ Tem	cells μL-1	FALSE		-0.0266638	0.0621595	1
CD8 CXCR5+ Tn	cells μL-1	FALSE		-0.186488	7.69222e-07	0.000159229
CD8 CXCR5+CD38-HLA-DR-	cells μL-1	FALSE		-0.0657633	0.630841	1
CD8 CXCR5+CD95+	cells μL-1	FALSE		0.00752457	0.0884321	1
CD8 HLA-DR+	cells μL-1	FALSE		-0.000956847	0.012183	1
CD8 Tcm	cells μL-1	FALSE		-0.224286	0.00106124	0.219677
CD8 Teff	cells μL-1	FALSE		0.103049	0.00334269	0.691937
CD8 Tem	cells μL-1	FALSE		0.0187909	0.00246646	0.510557
CD8 Tn	cells μL-1	FALSE		-0.650697	1.39656e-65	2.89088e-63
CD8 Treg	cells μL-1	FALSE		0.154708	0.000168707	0.0349223
CD8 Treg CD38-HLA-DR-	cells μL-1	FALSE		0.149015	0.000227769	0.0471481
CD8 Treg Teff	cells μL-1	FALSE		0.148134	6.73069e-05	0.0139325
CD8 Treg Tn	cells μL-1	FALSE		-0.143104	2.36945e-11	4.90477e-09
CD8 TrueNaive	cells μL-1	FALSE		-0.699261	1.22831e-94	2.5426e-92
CD8 Tscm	cells μL-1	FALSE		-0.156432	5.23664e-08	1.08398e-05
CD8+	cells μL-1	FALSE		-0.246281	0.000360214	0.0745642
granulocytes	cells μL-1	FALSE		0.234938	3.71409e-08	7.68816e-06
lymphocytes	cells μL-1	FALSE		-0.131249	9.34576e-06	0.00193457
monocytes	cells μL-1	FALSE		0.298352	4.0487e-18	8.38081e-16
monocytes classical	cells μL-1	FALSE		0.272961	1.15508e-16	2.39102e-14
monocytes classical HLA-DR+	cells μL-1	FALSE		0.135479	2.09608e-10	4.33888e-08
monocytes intermediate	cells μL-1	FALSE		0.232045	1.55913e-23	3.2274e-21
monocytes intermediate HLA-DR+	cells μL-1	FALSE		0.198566	4.88502e-19	1.0112e-16
monocytes nonclassical	cells μL-1	FALSE		0.286943	4.7375e-16	9.80663e-14
monocytes nonclassical HLA-DR+	cells μL-1	FALSE		0.289083	6.04272e-24	1.25084e-21
plasmablast CD27+CD38+	cells μL-1	FALSE		-0.172455	1.34872e-10	2.79185e-08
