# Supplementary material for: Identification of aging‐associated immunotypes and immune stability as indicators of post‐vaccination immune activation
Source: Aging Cell. 2022 Sep 8;21(10):e13703. doi: 10.1111/acel.13703 (PMC9577949; doi:10.1111/acel.13703)
Supplement: Supplementary file 2 — Table S2 [file ACEL-21-e13703-s001.xlsx]

## Sheet: Sheet1
model	variable 1	variable 2	variabile 2 type	cor	statistic	p	method	p.adj
immune subset ~ age + sex + CMV	age	residuals_CD8_CD38+HLADR+_num	absolute number	0.29	2.77914e+06	3.72e-07	Spearman	1.9158e-05
immune subset ~ age + sex + CMV	age	residuals_CD8_CD38+_num	absolute number	0.23	3.02529e+06	7.19e-05	Spearman	0.00211591
immune subset ~ age + sex + CMV	age	residuals_CD8_CD38+HLADR-_num	absolute number	0.22	3.06792e+06	0.000157	Spearman	0.00404275
immune subset ~ age + sex + CMV	age	residuals_CD8_TrueNaive_num	absolute number	0.21	3.1285e+06	0.000446	Spearman	0.00765633
immune subset ~ age + sex + CMV	age	residuals_plasmablast_CD27+CD38+_num	absolute number	0.2	3.13558e+06	0.000501	Spearman	0.00793892
immune subset ~ age + sex + CMV	age	residuals_CD4_CXCR5+_Teff_num	absolute number	-0.39	5.47959e+06	6.59e-12	Spearman	1.35754e-09
immune subset ~ age + sex + CMV	age	residuals_CD8_CXCR5+_Teff_num	absolute number	-0.34	5.27405e+06	3.95e-09	Spearman	4.0685e-07
immune subset ~ age + sex + CMV	age	residuals_CD4_CXCR5+_Teff_per	percentage	-0.33	5.2304e+06	1.33e-08	Spearman	9.13267e-07
immune subset ~ age + sex + CMV	age	residuals_CD4_CXCR5+_Tem_num	absolute number	-0.29	5.06762e+06	8.17e-07	Spearman	3.36604e-05
immune subset ~ age + sex + CMV	age	residuals_CD4_Teff_num	absolute number	-0.24	4.90172e+06	2.9e-05	Spearman	0.000995667
