# Supplementary material for: Identification of aging‐associated immunotypes and immune stability as indicators of post‐vaccination immune activation
Source: Aging Cell. 2022 Sep 8;21(10):e13703. doi: 10.1111/acel.13703 (PMC9577949; doi:10.1111/acel.13703)
Supplement: Supplementary file 3 — Table S3 [file ACEL-21-e13703-s004.xlsx]

## Sheet: Sheet1
immune prameter	group1 (cluster)	group2 (cluster)	group1 (N)	group2 (N)	estimate	estimate (group1)	estimate (group2)	statistic	p	method	p.adj	p.adj.signif
B memory CD27+CD38- (cells/μL)	1	8	37	35	-77.5761	189.919	112.343	-3.90975	9.23914e-05	Dunn Test	0.00332609	**
B memory CD27+CD38- (cells/μL)	1	4	37	26	-70.3035	189.919	119.615	-3.26473	0.00109569	Dunn Test	0.0131483	*
B memory CD27+CD38- (cells/μL)	1	9	37	36	-65.2245	189.919	124.694	-3.31096	0.000929764	Dunn Test	0.0131483	*
B memory CD27+CD38- (cells/μL)	1	7	37	32	-61.7314	189.919	128.188	-3.03886	0.00237478	Dunn Test	0.0186992	*
B memory CD27+CD38- (cells/μL)	2	8	30	35	-63.0571	175.4	112.343	-3.01179	0.00259711	Dunn Test	0.0186992	*
B memory CD27+CD38- (cells/μL)	5	8	30	35	-59.1238	171.467	112.343	-2.82392	0.00474396	Dunn Test	0.0284637	*
B memory CD27+CD38-CD95+ (%)	1	7	37	32	83.4155	107.459	190.875	4.10631	4.02027e-05	Dunn Test	0.0010669	**
B memory CD27+CD38-CD95+ (%)	1	8	37	35	66.0263	107.459	173.486	3.32766	0.000875787	Dunn Test	0.00770489	**
B memory CD27+CD38-CD95+ (%)	1	9	37	36	64.5128	107.459	171.972	3.27484	0.00105722	Dunn Test	0.00770489	**
B memory CD27+CD38-CD95+ (%)	2	7	30	32	62.9417	127.933	190.875	2.94328	0.00324754	Dunn Test	0.0167016	*
B memory CD27+CD38-CD95+ (%)	5	7	30	32	85.875	105	190.875	4.01569	5.92721e-05	Dunn Test	0.0010669	**
B memory CD27+CD38-CD95+ (%)	5	8	30	35	68.4857	105	173.486	3.27108	0.00107136	Dunn Test	0.00770489	**
B memory CD27+CD38-CD95+ (%)	5	9	30	36	66.9722	105	171.972	3.2195	0.00128415	Dunn Test	0.00770489	**
B memory CD27+CD38-CD95+ (%)	6	7	32	32	60.9844	129.891	190.875	2.89889	0.00374482	Dunn Test	0.0168517	*
B memory IgD-CD27- (%)	1	4	37	26	-93.0369	173.595	80.5577	-4.32042	1.55733e-05	Dunn Test	0.000433191	***
B memory IgD-CD27- (%)	1	3	37	33	-53.2764	173.595	120.318	-2.64422	0.00818801	Dunn Test	0.0404013	*
B memory IgD-CD27- (%)	3	5	33	30	55.4652	120.318	175.783	2.61289	0.00897806	Dunn Test	0.0404013	*
B memory IgD-CD27- (%)	4	5	26	30	95.2256	80.5577	175.783	4.22338	2.40662e-05	Dunn Test	0.000433191	***
B memory IgD-CD27- (%)	4	8	26	35	88.2852	80.5577	168.843	4.05226	5.07262e-05	Dunn Test	0.000608714	***
B memory IgD-CD27- (%)	4	9	26	36	75.1229	80.5577	155.681	3.46871	0.000522971	Dunn Test	0.00470673	**
B memory IgD-CD27- (%)	4	6	26	32	75.0361	80.5577	155.594	3.37731	0.000731983	Dunn Test	0.00527028	**
B memory IgD-CD27- (%)	4	7	26	32	58.5986	80.5577	139.156	2.63747	0.00835264	Dunn Test	0.0404013	*
B memory IgD-CD27- (cells/μL)	1	4	37	26	-93.8711	188.486	94.6154	-4.35915	1.30568e-05	Dunn Test	0.000470046	***
B memory IgD-CD27- (cells/μL)	1	9	37	36	-61.6532	188.486	126.833	-3.12967	0.00175002	Dunn Test	0.0157502	*
B memory IgD-CD27- (cells/μL)	1	8	37	35	-59.0865	188.486	129.4	-2.9779	0.00290235	Dunn Test	0.0208969	*
B memory IgD-CD27- (cells/μL)	1	3	37	33	-58.8198	188.486	129.667	-2.91934	0.00350769	Dunn Test	0.0210462	*
B memory IgD-CD27- (cells/μL)	4	5	26	30	78.1513	94.6154	172.767	3.46611	0.000528051	Dunn Test	0.00633661	**
B memory IgD-CD27- (cells/μL)	4	6	26	32	78.6034	94.6154	173.219	3.53787	0.000403373	Dunn Test	0.00633661	**
B memory IgD-CD27-CD95+ (%)	1	4	37	26	81.7349	104.419	186.154	3.79559	0.00014729	Dunn Test	0.00530244	**
B memory IgD-CD27-CD95+ (%)	1	7	37	32	69.3936	104.419	173.812	3.41606	0.000635343	Dunn Test	0.00923356	**
B memory IgD-CD27-CD95+ (%)	1	8	37	35	66.7382	104.419	171.157	3.36355	0.000769463	Dunn Test	0.00923356	**
B memory IgD-CD27-CD95+ (%)	1	9	37	36	56.3727	104.419	160.792	2.86164	0.00421457	Dunn Test	0.0222417	*
B memory IgD-CD27-CD95+ (%)	4	5	26	30	-73.2205	186.154	112.933	-3.24744	0.00116449	Dunn Test	0.0104804	*
B memory IgD-CD27-CD95+ (%)	4	6	26	32	-70.6695	186.154	115.484	-3.18079	0.00146876	Dunn Test	0.0105751	*
B memory IgD-CD27-CD95+ (%)	5	7	30	32	60.8792	112.933	173.812	2.84684	0.00441553	Dunn Test	0.0222417	*
B memory IgD-CD27-CD95+ (%)	5	8	30	35	58.2238	112.933	171.157	2.78095	0.00541998	Dunn Test	0.0222417	*
B memory IgD-CD27-CD95+ (%)	6	7	32	32	58.3281	115.484	173.812	2.77264	0.00556043	Dunn Test	0.0222417	*
B memory IgD-CD27-CD95+ (%)	6	8	32	35	55.6728	115.484	171.157	2.70501	0.00683018	Dunn Test	0.0245886	*
B memory IgD-CD27+ (%)	1	4	37	26	-83.4459	178.946	95.5	-3.87504	0.000106609	Dunn Test	0.00383791	**
B memory IgD-CD27+ (%)	1	7	37	32	-61.0553	178.946	117.891	-3.00558	0.00265076	Dunn Test	0.0190854	*
B memory IgD-CD27+ (%)	2	4	30	26	-59.9833	155.483	95.5	-2.66034	0.00780617	Dunn Test	0.046837	*
B memory IgD-CD27+ (%)	4	5	26	30	70.4833	95.5	165.983	3.12603	0.00177184	Dunn Test	0.0190854	*
B memory IgD-CD27+ (%)	4	8	26	35	69.4286	95.5	164.929	3.18675	0.00143883	Dunn Test	0.0190854	*
B memory IgD-CD27+ (%)	4	9	26	36	66.5	95.5	162	3.07056	0.0021366	Dunn Test	0.0190854	*
B memory IgD-CD27+ (cells/μL)	1	4	37	26	-88.9688	197.892	108.923	-4.1315	3.60403e-05	Dunn Test	0.00129745	**
B memory IgD-CD27+ (cells/μL)	1	8	37	35	-78.2347	197.892	119.657	-3.94295	8.04862e-05	Dunn Test	0.00144875	**
B memory IgD-CD27+ (cells/μL)	1	7	37	32	-70.4231	197.892	127.469	-3.46673	0.00052684	Dunn Test	0.00632208	**
B memory IgD-CD27+ (cells/μL)	1	9	37	36	-66.5863	197.892	131.306	-3.38009	0.000724616	Dunn Test	0.00652154	**
B memory IgD-CD27+ (cells/μL)	1	3	37	33	-60.104	197.892	137.788	-2.98308	0.00285363	Dunn Test	0.0205461	*
B memory IgD-CD27+CD95+ (%)	1	7	37	32	77.5443	99.2838	176.828	3.81729	0.000134927	Dunn Test	0.00355366	**
B memory IgD-CD27+CD95+ (%)	1	9	37	36	73.3273	99.2838	172.611	3.72229	0.000197426	Dunn Test	0.00355366	**
B memory IgD-CD27+CD95+ (%)	1	4	37	26	75.3701	99.2838	174.654	3.50001	0.000465237	Dunn Test	0.00558284	**
B memory IgD-CD27+CD95+ (%)	1	8	37	35	66.4734	99.2838	165.757	3.35019	0.000807555	Dunn Test	0.007268	**
B memory IgD-CD27+CD95+ (%)	1	3	37	33	58.4889	99.2838	157.773	2.90293	0.00369693	Dunn Test	0.0266179	*
B memory IgD-CD27+CD95+ (%)	4	5	26	30	-57.7538	174.654	116.9	-2.56146	0.0104233	Dunn Test	0.0469049	*
B memory IgD-CD27+CD95+ (%)	5	7	30	32	59.9281	116.9	176.828	2.80236	0.00507303	Dunn Test	0.0304382	*
B memory IgD-CD27+CD95+ (%)	5	9	30	36	55.7111	116.9	172.611	2.67815	0.00740297	Dunn Test	0.0380724	*
B memory IgD+CD27+ (cells/μL)	1	8	37	35	-66.0734	175.216	109.143	-3.33003	0.000868376	Dunn Test	0.0201558	*
B memory IgD+CD27+ (cells/μL)	2	8	30	35	-68.2238	177.367	109.143	-3.25857	0.00111976	Dunn Test	0.0201558	*
B memory IgD+CD27+CD95+ (%)	1	7	37	32	66.3142	124.311	190.625	3.26446	0.00109673	Dunn Test	0.0197411	*
B memory IgD+CD27+CD95+ (%)	2	7	30	32	58.5417	132.083	190.625	2.73753	0.00619029	Dunn Test	0.0445701	*
B memory IgD+CD27+CD95+ (%)	5	7	30	32	79.975	110.65	190.625	3.73979	0.000184171	Dunn Test	0.00663015	**
B memory IgD+CD27+CD95+ (%)	5	8	30	35	62.2929	110.65	172.943	2.97529	0.00292708	Dunn Test	0.0263437	*
B memory IgD+CD27+CD95+ (%)	6	7	32	32	64.4531	126.172	190.625	3.06378	0.00218559	Dunn Test	0.0262271	*
B naive IgD+CD27- (%)	1	4	37	26	93.8342	117.108	210.942	4.35744	1.31592e-05	Dunn Test	0.000236866	***
B naive IgD+CD27- (%)	1	3	37	33	59.0434	117.108	176.152	2.93044	0.00338479	Dunn Test	0.0174075	*
B naive IgD+CD27- (%)	1	7	37	32	49.8919	117.108	167	2.45603	0.014048	Dunn Test	0.0459752	*
B naive IgD+CD27- (%)	2	4	30	26	66.459	144.483	210.942	2.94754	0.00320311	Dunn Test	0.0174075	*
B naive IgD+CD27- (%)	3	5	33	30	-66.5182	176.152	109.633	-3.13358	0.00172688	Dunn Test	0.0124335	*
B naive IgD+CD27- (%)	3	8	33	35	-53.5372	176.152	122.614	-2.62208	0.00873956	Dunn Test	0.0314624	*
B naive IgD+CD27- (%)	4	5	26	30	-101.309	210.942	109.633	-4.49318	7.01659e-06	Dunn Test	0.000236866	***
B naive IgD+CD27- (%)	4	8	26	35	-88.328	210.942	122.614	-4.05422	5.03018e-05	Dunn Test	0.000603621	***
B naive IgD+CD27- (%)	4	9	26	36	-77.1368	210.942	133.806	-3.56169	0.000368471	Dunn Test	0.00331624	**
B naive IgD+CD27- (%)	4	6	26	32	-61.5829	210.942	149.359	-2.77179	0.00557481	Dunn Test	0.0250867	*
B naive IgD+CD27- (%)	5	7	30	32	57.3667	109.633	167	2.68258	0.0073057	Dunn Test	0.0292228	*
B naive IgD+CD27- (cells/μL)	1	8	37	35	-53.2131	152.27	99.0571	-2.68188	0.00732087	Dunn Test	0.0439252	*
B naive IgD+CD27- (cells/μL)	2	8	30	35	-59.6762	158.733	99.0571	-2.85031	0.00436769	Dunn Test	0.0354202	*
B naive IgD+CD27- (cells/μL)	3	8	33	35	-67.9126	166.97	99.0571	-3.32613	0.000880606	Dunn Test	0.0158509	*
B naive IgD+CD27- (cells/μL)	4	8	26	35	-75.6352	174.692	99.0571	-3.47162	0.000517327	Dunn Test	0.0158509	*
B naive IgD+CD27- (cells/μL)	6	8	32	35	-63.0366	162.094	99.0571	-3.06279	0.00219284	Dunn Test	0.0263141	*
B naive IgD+CD27- (cells/μL)	7	8	32	35	-57.8804	156.938	99.0571	-2.81226	0.00491947	Dunn Test	0.0354202	*
CD19+ (%)	1	8	37	35	-83.934	157.405	73.4714	-4.2302	2.33487e-05	Dunn Test	0.000210138	***
CD19+ (%)	2	8	30	35	-78.4952	151.967	73.4714	-3.74917	0.000177419	Dunn Test	0.00106451	**
CD19+ (%)	3	8	33	35	-84.4074	157.879	73.4714	-4.134	3.56496e-05	Dunn Test	0.000256677	***
CD19+ (%)	4	8	26	35	-112.298	185.769	73.4714	-5.15444	2.54395e-07	Dunn Test	9.15823e-06	****
CD19+ (%)	4	5	26	30	-67.9692	185.769	117.8	-3.01453	0.00257377	Dunn Test	0.011582	*
CD19+ (%)	5	7	30	32	58.575	117.8	176.375	2.73909	0.00616096	Dunn Test	0.0246439	*
CD19+ (%)	5	6	30	32	53.5281	117.8	171.328	2.50309	0.0123115	Dunn Test	0.0443215	*
CD19+ (%)	6	8	32	35	-97.8567	171.328	73.4714	-4.75463	1.98815e-06	Dunn Test	2.38578e-05	****
CD19+ (%)	7	8	32	35	-102.904	176.375	73.4714	-4.99984	5.73776e-07	Dunn Test	1.0328e-05	****
CD19+ (%)	8	9	35	36	60.723	73.4714	134.194	3.03993	0.00236633	Dunn Test	0.011582	*
CD19+ (cells/μL)	1	8	37	35	-75.373	171.973	96.6	-3.79872	0.000145447	Dunn Test	0.00464038	**
CD19+ (cells/μL)	1	9	37	36	-57.1952	171.973	114.778	-2.90337	0.00369166	Dunn Test	0.0265799	*
CD19+ (cells/μL)	2	8	30	35	-63.3333	159.933	96.6	-3.02498	0.00248647	Dunn Test	0.0265799	*
CD19+ (cells/μL)	3	8	33	35	-56.5818	153.182	96.6	-2.77119	0.0055852	Dunn Test	0.0287239	*
CD19+ (cells/μL)	5	8	30	35	-61.3	157.9	96.6	-2.92787	0.00341297	Dunn Test	0.0265799	*
CD19+ (cells/μL)	6	8	32	35	-75.2125	171.812	96.6	-3.65439	0.000257799	Dunn Test	0.00464038	**
CD19+ (cells/μL)	6	9	32	36	-57.0347	171.812	114.778	-2.78974	0.00527503	Dunn Test	0.0287239	*
CD19+CD95+ (%)	1	8	37	35	69.6112	120.446	190.057	3.50835	0.000450889	Dunn Test	0.00527212	**
CD19+CD95+ (%)	1	9	37	36	58.4568	120.446	178.903	2.96744	0.00300293	Dunn Test	0.0180176	*
CD19+CD95+ (%)	5	8	30	35	82.6738	107.383	190.057	3.94877	7.85547e-05	Dunn Test	0.00282797	**
CD19+CD95+ (%)	5	9	30	36	71.5194	107.383	178.903	3.43811	0.000585792	Dunn Test	0.00527212	**
CD19+CD95+ (%)	5	7	30	32	57.6635	107.383	165.047	2.69648	0.00700773	Dunn Test	0.0360397	*
CD19+CD95+ (%)	6	8	32	35	74.979	115.078	190.057	3.64307	0.00026941	Dunn Test	0.00484939	**
CD19+CD95+ (%)	6	9	32	36	63.8247	115.078	178.903	3.12188	0.00179702	Dunn Test	0.0129385	*
CD3- (%)	1	9	37	36	118.124	78.973	197.097	5.9963	2.01866e-09	Dunn Test	7.26717e-08	****
CD3- (%)	1	7	37	32	111.496	78.973	190.469	5.48862	4.05084e-08	Dunn Test	7.29152e-07	****
CD3- (%)	1	6	37	32	102.636	78.973	181.609	5.0525	4.36067e-07	Dunn Test	5.2328e-06	****
CD3- (%)	1	8	37	35	74.1556	78.973	153.129	3.73737	0.000185955	Dunn Test	0.00111573	**
CD3- (%)	1	5	37	30	60.127	78.973	139.1	2.90835	0.00363336	Dunn Test	0.0145335	*
CD3- (%)	1	4	37	26	57.604	78.973	136.577	2.675	0.00747303	Dunn Test	0.0206945	*
CD3- (%)	1	3	37	33	51.9513	78.973	130.924	2.57845	0.00992451	Dunn Test	0.0255202	*
CD3- (%)	2	9	30	36	91.8306	105.267	197.097	4.41449	1.01248e-05	Dunn Test	9.11232e-05	****
CD3- (%)	2	7	30	32	85.2021	105.267	190.469	3.98422	6.77017e-05	Dunn Test	0.000487452	***
CD3- (%)	2	6	30	32	76.3427	105.267	181.609	3.56994	0.000357064	Dunn Test	0.00183633	**
CD3- (%)	2	8	30	35	47.8619	105.267	153.129	2.28603	0.0222527	Dunn Test	0.0445053	*
CD3- (%)	3	9	33	36	66.173	130.924	197.097	3.26301	0.00110237	Dunn Test	0.00496067	**
CD3- (%)	3	7	33	32	59.5445	130.924	190.469	2.85214	0.00434263	Dunn Test	0.0156335	*
CD3- (%)	3	6	33	32	50.6851	130.924	181.609	2.42778	0.0151915	Dunn Test	0.0343844	*
CD3- (%)	4	9	26	36	60.5203	136.577	197.097	2.79445	0.00519878	Dunn Test	0.0159079	*
CD3- (%)	4	7	26	32	53.8918	136.577	190.469	2.42563	0.015282	Dunn Test	0.0343844	*
CD3- (%)	5	9	30	36	57.9972	139.1	197.097	2.78805	0.00530263	Dunn Test	0.0159079	*
CD3- (%)	5	7	30	32	51.3688	139.1	190.469	2.40211	0.016301	Dunn Test	0.0345197	*
CD3- (cells/μL)	1	6	37	32	82.4586	107.135	189.594	4.0592	4.92419e-05	Dunn Test	0.00160529	**
CD3- (cells/μL)	1	5	37	30	60.5649	107.135	167.7	2.92953	0.00339478	Dunn Test	0.0187721	*
CD3- (cells/μL)	1	7	37	32	59.0836	107.135	166.219	2.90851	0.00363152	Dunn Test	0.0187721	*
CD3- (cells/μL)	1	9	37	36	55.6982	107.135	162.833	2.82738	0.00469303	Dunn Test	0.0187721	*
CD3- (cells/μL)	1	8	37	35	53.922	107.135	161.057	2.71761	0.0065755	Dunn Test	0.0215198	*
CD3- (cells/μL)	2	6	30	32	68.0604	121.533	189.594	3.18264	0.00145941	Dunn Test	0.0175129	*
CD3- (cells/μL)	3	6	33	32	59.4725	130.121	189.594	2.84869	0.00439003	Dunn Test	0.0187721	*
CD3- (cells/μL)	4	6	26	32	87.0553	102.538	189.594	3.91828	8.91829e-05	Dunn Test	0.00160529	**
CD3- (cells/μL)	4	5	26	30	65.1615	102.538	167.7	2.89	0.00385246	Dunn Test	0.0187721	*
CD3- (cells/μL)	4	7	26	32	63.6803	102.538	166.219	2.86619	0.00415441	Dunn Test	0.0187721	*
CD3- (cells/μL)	4	9	26	36	60.2949	102.538	162.833	2.78404	0.00536867	Dunn Test	0.0193272	*
CD3- (cells/μL)	4	8	26	35	58.5187	102.538	161.057	2.68598	0.00723171	Dunn Test	0.0216951	*
CD3+ (%)	1	7	37	32	-119.632	205.757	86.125	-5.88913	3.88224e-09	Dunn Test	1.39761e-07	****
CD3+ (%)	1	9	37	36	-110.035	205.757	95.7222	-5.58565	2.32834e-08	Dunn Test	4.19101e-07	****
CD3+ (%)	1	6	37	32	-103.413	205.757	102.344	-5.09073	3.56686e-07	Dunn Test	4.28024e-06	****
CD3+ (%)	1	4	37	26	-87.0068	205.757	118.75	-4.0404	5.33611e-05	Dunn Test	0.000213444	***
CD3+ (%)	1	3	37	33	-47.7113	205.757	158.045	-2.36801	0.017884	Dunn Test	0.0338855	*
CD3+ (%)	2	7	30	32	-94.8417	180.967	86.125	-4.43499	9.20767e-06	Dunn Test	5.5246e-05	****
CD3+ (%)	2	9	30	36	-85.2444	180.967	95.7222	-4.09788	4.16944e-05	Dunn Test	0.000187625	***
CD3+ (%)	2	6	30	32	-78.6229	180.967	102.344	-3.67657	0.000236393	Dunn Test	0.00077365	***
CD3+ (%)	2	4	30	26	-62.2167	180.967	118.75	-2.75939	0.00579087	Dunn Test	0.012263	*
CD3+ (%)	3	7	33	32	-71.9205	158.045	86.125	-3.44494	0.000571191	Dunn Test	0.00158176	**
CD3+ (%)	3	9	33	36	-62.3232	158.045	95.7222	-3.07318	0.00211794	Dunn Test	0.00476537	**
CD3+ (%)	3	6	33	32	-55.7017	158.045	102.344	-2.66807	0.00762881	Dunn Test	0.0152576	*
CD3+ (%)	4	8	26	35	69.2071	118.75	187.957	3.17658	0.00149021	Dunn Test	0.00383196	**
CD3+ (%)	4	5	26	30	50.7667	118.75	169.517	2.25157	0.0243494	Dunn Test	0.0438289	*
CD3+ (%)	5	7	30	32	-83.3917	169.517	86.125	-3.89956	9.6366e-05	Dunn Test	0.000346917	***
CD3+ (%)	5	9	30	36	-73.7944	169.517	95.7222	-3.54746	0.000388968	Dunn Test	0.0011669	**
CD3+ (%)	5	6	30	32	-67.1729	169.517	102.344	-3.14114	0.0016829	Dunn Test	0.00403896	**
CD3+ (%)	6	8	32	35	85.6134	102.344	187.957	4.15975	3.186e-05	Dunn Test	0.000163851	***
CD3+ (%)	7	8	32	35	101.832	86.125	187.957	4.94778	7.50657e-07	Dunn Test	6.75591e-06	****
CD3+ (%)	8	9	35	36	-92.2349	187.957	95.7222	-4.61748	3.88426e-06	Dunn Test	2.79667e-05	****
CD3+ (cells/μL)	1	9	37	36	-103.128	194.378	91.25	-5.23506	1.64932e-07	Dunn Test	4.70585e-06	****
CD3+ (cells/μL)	1	4	37	26	-108.648	194.378	85.7308	-5.04534	4.52724e-07	Dunn Test	5.2803e-06	****
CD3+ (cells/μL)	1	7	37	32	-98.1909	194.378	96.1875	-4.83365	1.34053e-06	Dunn Test	9.65178e-06	****
CD3+ (cells/μL)	1	3	37	33	-51.3178	194.378	143.061	-2.547	0.0108653	Dunn Test	0.020821	*
CD3+ (cells/μL)	1	6	37	32	-51.6596	194.378	142.719	-2.54305	0.0109889	Dunn Test	0.020821	*
CD3+ (cells/μL)	2	9	30	36	-75.7167	166.967	91.25	-3.63986	0.000272791	Dunn Test	0.000982049	***
CD3+ (cells/μL)	2	4	30	26	-81.2359	166.967	85.7308	-3.60291	0.000314669	Dunn Test	0.00102983	**
CD3+ (cells/μL)	2	7	30	32	-70.7792	166.967	96.1875	-3.30977	0.000933724	Dunn Test	0.00280117	**
CD3+ (cells/μL)	3	4	33	26	-57.3298	143.061	85.7308	-2.59807	0.00937491	Dunn Test	0.020821	*
CD3+ (cells/μL)	3	5	33	30	55.3061	143.061	198.367	2.60539	0.00917697	Dunn Test	0.020821	*
CD3+ (cells/μL)	3	9	33	36	-51.8106	143.061	91.25	-2.55479	0.0106252	Dunn Test	0.020821	*
CD3+ (cells/μL)	3	7	33	32	-46.8731	143.061	96.1875	-2.24518	0.0247564	Dunn Test	0.0424395	*
CD3+ (cells/μL)	4	5	26	30	112.636	85.7308	198.367	4.99554	5.86701e-07	Dunn Test	5.2803e-06	****
CD3+ (cells/μL)	4	8	26	35	98.6692	85.7308	184.4	4.52887	5.92989e-06	Dunn Test	2.66845e-05	****
CD3+ (cells/μL)	4	6	26	32	56.988	85.7308	142.719	2.56498	0.0103182	Dunn Test	0.020821	*
CD3+ (cells/μL)	5	9	30	36	-107.117	198.367	91.25	-5.14932	2.61436e-07	Dunn Test	4.70585e-06	****
CD3+ (cells/μL)	5	7	30	32	-102.179	198.367	96.1875	-4.7781	1.76963e-06	Dunn Test	1.06178e-05	****
CD3+ (cells/μL)	5	6	30	32	-55.6479	198.367	142.719	-2.6022	0.00926267	Dunn Test	0.020821	*
CD3+ (cells/μL)	6	9	32	36	-51.4688	142.719	91.25	-2.51749	0.0118194	Dunn Test	0.0212749	*
CD3+ (cells/μL)	6	7	32	32	-46.5312	142.719	96.1875	-2.21186	0.0269764	Dunn Test	0.0441432	*
CD3+ (cells/μL)	7	8	32	35	88.2125	96.1875	184.4	4.28602	1.81901e-05	Dunn Test	7.27602e-05	****
CD3+ (cells/μL)	8	9	35	36	-93.15	184.4	91.25	-4.66328	3.11206e-06	Dunn Test	1.60049e-05	****
CD4 CD27+ (%)	1	8	37	35	-118.765	168.365	49.6	-5.98563	2.15548e-09	Dunn Test	1.10853e-08	****
CD4 CD27+ (%)	1	5	37	30	-89.7649	168.365	78.6	-4.34194	1.41228e-05	Dunn Test	3.38948e-05	****
CD4 CD27+ (%)	1	7	37	32	-88.7711	168.365	79.5938	-4.36995	1.24274e-05	Dunn Test	3.38948e-05	****
CD4 CD27+ (%)	1	3	37	33	74.7563	168.365	243.121	3.71031	0.000207004	Dunn Test	0.000392217	***
CD4 CD27+ (%)	1	4	37	26	48.8659	168.365	217.231	2.26922	0.0232549	Dunn Test	0.033487	*
CD4 CD27+ (%)	2	8	30	35	-100.167	149.767	49.6	-4.78426	1.71618e-06	Dunn Test	6.17826e-06	****
CD4 CD27+ (%)	2	3	30	33	93.3545	149.767	243.121	4.39781	1.09349e-05	Dunn Test	3.38948e-05	****
CD4 CD27+ (%)	2	5	30	30	-71.1667	149.767	78.6	-3.27549	0.0010548	Dunn Test	0.00172604	**
CD4 CD27+ (%)	2	7	30	32	-70.1729	149.767	79.5938	-3.28143	0.00103283	Dunn Test	0.00172604	**
CD4 CD27+ (%)	2	4	30	26	67.4641	149.767	217.231	2.99212	0.00277043	Dunn Test	0.00433633	**
CD4 CD27+ (%)	3	8	33	35	-193.521	243.121	49.6	-9.47804	2.59094e-21	Dunn Test	9.3274e-20	****
CD4 CD27+ (%)	3	7	33	32	-163.527	243.121	79.5938	-7.83285	4.76949e-15	Dunn Test	8.58508e-14	****
CD4 CD27+ (%)	3	5	33	30	-164.521	243.121	78.6	-7.75038	9.16202e-15	Dunn Test	1.09944e-13	****
CD4 CD27+ (%)	3	9	33	36	-77.5101	243.121	165.611	-3.82204	0.000132351	Dunn Test	0.000264701	***
CD4 CD27+ (%)	3	6	33	32	-71.5743	243.121	171.547	-3.42836	0.000607243	Dunn Test	0.00109304	**
CD4 CD27+ (%)	4	8	26	35	-167.631	217.231	49.6	-7.69419	1.42389e-14	Dunn Test	1.2815e-13	****
CD4 CD27+ (%)	4	7	26	32	-137.637	217.231	79.5938	-6.19493	5.83103e-10	Dunn Test	4.19834e-09	****
CD4 CD27+ (%)	4	5	26	30	-138.631	217.231	78.6	-6.14846	7.82377e-10	Dunn Test	4.69426e-09	****
CD4 CD27+ (%)	4	9	26	36	-51.6197	217.231	165.611	-2.38348	0.01715	Dunn Test	0.025725	*
CD4 CD27+ (%)	5	6	30	32	92.9469	78.6	171.547	4.34638	1.384e-05	Dunn Test	3.38948e-05	****
CD4 CD27+ (%)	5	9	30	36	87.0111	78.6	165.611	4.18281	2.87927e-05	Dunn Test	6.09728e-05	****
CD4 CD27+ (%)	6	8	32	35	-121.947	171.547	49.6	-5.9251	3.12102e-09	Dunn Test	1.40446e-08	****
CD4 CD27+ (%)	6	7	32	32	-91.9531	171.547	79.5938	-4.37099	1.23683e-05	Dunn Test	3.38948e-05	****
CD4 CD27+ (%)	7	9	32	36	86.0174	79.5938	165.611	4.20738	2.58351e-05	Dunn Test	5.8129e-05	****
CD4 CD27+ (%)	8	9	35	36	116.011	49.6	165.611	5.80777	6.3311e-09	Dunn Test	2.53244e-08	****
CD4 CD27+ (cells/μL)	1	7	37	32	-138.187	204.405	66.2188	-6.80252	1.02802e-11	Dunn Test	3.70086e-10	****
CD4 CD27+ (cells/μL)	1	8	37	35	-109.805	204.405	94.6	-5.53408	3.12875e-08	Dunn Test	3.7545e-07	****
CD4 CD27+ (cells/μL)	1	9	37	36	-77.211	204.405	127.194	-3.91942	8.87605e-05	Dunn Test	0.000456483	***
CD4 CD27+ (cells/μL)	1	4	37	26	-64.29	204.405	140.115	-2.98548	0.00283138	Dunn Test	0.00791722	**
CD4 CD27+ (cells/μL)	1	2	37	30	-59.1721	204.405	145.233	-2.86216	0.00420767	Dunn Test	0.0101421	*
CD4 CD27+ (cells/μL)	1	5	37	30	-55.6387	204.405	148.767	-2.69125	0.00711848	Dunn Test	0.0150744	*
CD4 CD27+ (cells/μL)	2	7	30	32	-79.0146	145.233	66.2188	-3.69487	0.000219995	Dunn Test	0.000791983	***
CD4 CD27+ (cells/μL)	2	3	30	33	58.0091	145.233	203.242	2.73273	0.00628126	Dunn Test	0.0141328	*
CD4 CD27+ (cells/μL)	2	8	30	35	-50.6333	145.233	94.6	-2.41839	0.0155892	Dunn Test	0.0267243	*
CD4 CD27+ (cells/μL)	3	7	33	32	-137.024	203.242	66.2188	-6.56332	5.26227e-11	Dunn Test	9.47208e-10	****
CD4 CD27+ (cells/μL)	3	8	33	35	-108.642	203.242	94.6	-5.32094	1.0323e-07	Dunn Test	7.43257e-07	****
CD4 CD27+ (cells/μL)	3	9	33	36	-76.048	203.242	127.194	-3.74994	0.000176878	Dunn Test	0.000707514	***
CD4 CD27+ (cells/μL)	3	4	33	26	-63.127	203.242	140.115	-2.86079	0.00422589	Dunn Test	0.0101421	*
CD4 CD27+ (cells/μL)	3	5	33	30	-54.4758	203.242	148.767	-2.56628	0.0102797	Dunn Test	0.0189267	*
CD4 CD27+ (cells/μL)	4	7	26	32	-73.8966	140.115	66.2188	-3.32602	0.000880952	Dunn Test	0.00288312	**
CD4 CD27+ (cells/μL)	5	7	30	32	-82.5479	148.767	66.2188	-3.8601	0.00011334	Dunn Test	0.000510032	***
CD4 CD27+ (cells/μL)	5	8	30	35	-54.1667	148.767	94.6	-2.58716	0.00967715	Dunn Test	0.0189267	*
CD4 CD27+ (cells/μL)	6	7	32	32	-113.281	179.5	66.2188	-5.38481	7.25195e-08	Dunn Test	6.52676e-07	****
CD4 CD27+ (cells/μL)	6	8	32	35	-84.9	179.5	94.6	-4.12508	3.70612e-05	Dunn Test	0.000222367	***
CD4 CD27+ (cells/μL)	6	9	32	36	-52.3056	179.5	127.194	-2.55842	0.0105148	Dunn Test	0.0189267	*
CD4 CD27+ (cells/μL)	7	9	32	36	60.9757	66.2188	127.194	2.98251	0.002859	Dunn Test	0.00791722	**
CD4 CD38-HLA-DR- (%)	1	8	37	35	127.355	112.216	239.571	6.41858	1.37548e-10	Dunn Test	1.23794e-09	****
CD4 CD38-HLA-DR- (%)	1	5	37	30	84.0005	112.216	196.217	4.06312	4.84214e-05	Dunn Test	0.000124512	***
CD4 CD38-HLA-DR- (%)	1	9	37	36	61.6866	112.216	173.903	3.13137	0.0017399	Dunn Test	0.00313182	**
CD4 CD38-HLA-DR- (%)	1	7	37	32	61.7057	112.216	173.922	3.0376	0.00238473	Dunn Test	0.00390228	**
CD4 CD38-HLA-DR- (%)	1	6	37	32	60.3619	112.216	172.578	2.97145	0.00296399	Dunn Test	0.00463929	**
CD4 CD38-HLA-DR- (%)	1	3	37	33	-55.8677	112.216	56.3485	-2.77283	0.00555707	Dunn Test	0.0083356	**
CD4 CD38-HLA-DR- (%)	1	4	37	26	-48.8124	112.216	63.4038	-2.26674	0.0234063	Dunn Test	0.0324088	*
CD4 CD38-HLA-DR- (%)	2	8	30	35	132.705	106.867	239.571	6.33838	2.32193e-10	Dunn Test	1.67179e-09	****
CD4 CD38-HLA-DR- (%)	2	5	30	30	89.35	106.867	196.217	4.11239	3.91589e-05	Dunn Test	0.00010844	***
CD4 CD38-HLA-DR- (%)	2	9	30	36	67.0361	106.867	173.903	3.22257	0.00127046	Dunn Test	0.00269038	**
CD4 CD38-HLA-DR- (%)	2	7	30	32	67.0552	106.867	173.922	3.13564	0.0017148	Dunn Test	0.00313182	**
CD4 CD38-HLA-DR- (%)	2	6	30	32	65.7115	106.867	172.578	3.0728	0.00212059	Dunn Test	0.00363529	**
CD4 CD38-HLA-DR- (%)	2	3	30	33	-50.5182	106.867	56.3485	-2.37985	0.0173199	Dunn Test	0.0249406	*
CD4 CD38-HLA-DR- (%)	3	8	33	35	183.223	56.3485	239.571	8.97367	2.8679e-19	Dunn Test	1.03244e-17	****
CD4 CD38-HLA-DR- (%)	3	5	33	30	139.868	56.3485	196.217	6.58901	4.42774e-11	Dunn Test	5.31328e-10	****
CD4 CD38-HLA-DR- (%)	3	9	33	36	117.554	56.3485	173.903	5.79664	6.76586e-09	Dunn Test	3.47958e-08	****
CD4 CD38-HLA-DR- (%)	3	7	33	32	117.573	56.3485	173.922	5.63168	1.7846e-08	Dunn Test	8.03072e-08	****
CD4 CD38-HLA-DR- (%)	3	6	33	32	116.23	56.3485	172.578	5.56732	2.58691e-08	Dunn Test	1.03476e-07	****
CD4 CD38-HLA-DR- (%)	4	8	26	35	176.168	63.4038	239.571	8.08603	6.16388e-16	Dunn Test	1.1095e-14	****
CD4 CD38-HLA-DR- (%)	4	5	26	30	132.813	63.4038	196.217	5.89043	3.85189e-09	Dunn Test	2.31113e-08	****
CD4 CD38-HLA-DR- (%)	4	9	26	36	110.499	63.4038	173.903	5.10216	3.35801e-07	Dunn Test	1.20888e-06	****
CD4 CD38-HLA-DR- (%)	4	7	26	32	110.518	63.4038	173.922	4.97433	6.54736e-07	Dunn Test	2.14277e-06	****
CD4 CD38-HLA-DR- (%)	4	6	26	32	109.174	63.4038	172.578	4.91385	8.93055e-07	Dunn Test	2.67917e-06	****
CD4 CD38-HLA-DR- (%)	6	8	32	35	66.9933	172.578	239.571	3.25504	0.00113375	Dunn Test	0.00255094	**
CD4 CD38-HLA-DR- (%)	7	8	32	35	65.6496	173.922	239.571	3.18975	0.00142394	Dunn Test	0.00284788	**
CD4 CD38-HLA-DR- (%)	8	9	35	36	-65.6687	239.571	173.903	-3.28752	0.00101075	Dunn Test	0.0024258	**
CD4 CD38-HLA-DR- (cells/μL)	1	7	37	32	-113.914	190.351	76.4375	-5.60765	2.05098e-08	Dunn Test	7.38352e-07	****
CD4 CD38-HLA-DR- (cells/μL)	1	4	37	26	-84.1206	190.351	106.231	-3.90636	9.3697e-05	Dunn Test	0.000674618	***
CD4 CD38-HLA-DR- (cells/μL)	1	9	37	36	-68.518	190.351	121.833	-3.47815	0.000504889	Dunn Test	0.00259657	**
CD4 CD38-HLA-DR- (cells/μL)	1	2	37	30	-51.8847	190.351	138.467	-2.50967	0.0120845	Dunn Test	0.0334649	*
CD4 CD38-HLA-DR- (cells/μL)	2	7	30	32	-62.0292	138.467	76.4375	-2.9006	0.00372444	Dunn Test	0.013408	*
CD4 CD38-HLA-DR- (cells/μL)	3	7	33	32	-84.5625	161	76.4375	-4.05047	5.11141e-05	Dunn Test	0.000460027	***
CD4 CD38-HLA-DR- (cells/μL)	3	4	33	26	-54.7692	161	106.231	-2.48203	0.0130636	Dunn Test	0.0335922	*
CD4 CD38-HLA-DR- (cells/μL)	4	5	26	30	71.9359	106.231	178.167	3.19045	0.00142052	Dunn Test	0.0056821	**
CD4 CD38-HLA-DR- (cells/μL)	4	6	26	32	70.9255	106.231	177.156	3.19229	0.00141148	Dunn Test	0.0056821	**
CD4 CD38-HLA-DR- (cells/μL)	5	7	30	32	-101.729	178.167	76.4375	-4.75705	1.9644e-06	Dunn Test	2.35728e-05	****
CD4 CD38-HLA-DR- (cells/μL)	5	9	30	36	-56.3333	178.167	121.833	-2.70806	0.00676781	Dunn Test	0.020429	*
CD4 CD38-HLA-DR- (cells/μL)	6	7	32	32	-100.719	177.156	76.4375	-4.78766	1.6874e-06	Dunn Test	2.35728e-05	****
CD4 CD38-HLA-DR- (cells/μL)	6	9	32	36	-55.3229	177.156	121.833	-2.70601	0.00680968	Dunn Test	0.020429	*
CD4 CD38-HLA-DR- (cells/μL)	7	8	32	35	76.9339	76.4375	153.371	3.73803	0.000185471	Dunn Test	0.00111283	**
CD4 CD38-HLA-DR+ (%)	1	7	37	32	171.573	66.7703	238.344	8.44627	3.00753e-17	Dunn Test	1.08271e-15	****
CD4 CD38-HLA-DR+ (%)	1	9	37	36	127.174	66.7703	193.944	6.45585	1.07616e-10	Dunn Test	1.29139e-09	****
CD4 CD38-HLA-DR+ (%)	1	4	37	26	117.653	66.7703	184.423	5.46365	4.66434e-08	Dunn Test	2.7986e-07	****
CD4 CD38-HLA-DR+ (%)	1	8	37	35	98.9583	66.7703	165.729	4.98752	6.116e-07	Dunn Test	2.7522e-06	****
CD4 CD38-HLA-DR+ (%)	1	2	37	30	101.48	66.7703	168.25	4.90871	9.16795e-07	Dunn Test	3.66718e-06	****
CD4 CD38-HLA-DR+ (%)	1	3	37	33	49.5934	66.7703	116.364	2.46148	0.0138366	Dunn Test	0.0234226	*
CD4 CD38-HLA-DR+ (%)	2	6	30	32	-82.75	168.25	85.5	-3.86965	0.000108993	Dunn Test	0.000301827	***
CD4 CD38-HLA-DR+ (%)	2	7	30	32	70.0938	168.25	238.344	3.2778	0.00104619	Dunn Test	0.00221546	**
CD4 CD38-HLA-DR+ (%)	2	5	30	30	-62	168.25	106.25	-2.85365	0.00432199	Dunn Test	0.00809653	**
CD4 CD38-HLA-DR+ (%)	2	3	30	33	-51.8864	168.25	116.364	-2.44435	0.0145112	Dunn Test	0.0234226	*
CD4 CD38-HLA-DR+ (%)	3	7	33	32	121.98	116.364	238.344	5.84289	5.13021e-09	Dunn Test	3.69375e-08	****
CD4 CD38-HLA-DR+ (%)	3	9	33	36	77.5808	116.364	193.944	3.82562	0.000130445	Dunn Test	0.000335429	***
CD4 CD38-HLA-DR+ (%)	3	4	33	26	68.0594	116.364	184.423	3.08439	0.00203968	Dunn Test	0.00407937	**
CD4 CD38-HLA-DR+ (%)	3	8	33	35	49.3649	116.364	165.729	2.41779	0.0156151	Dunn Test	0.0234226	*
CD4 CD38-HLA-DR+ (%)	4	6	26	32	-98.9231	184.423	85.5	-4.45255	8.48562e-06	Dunn Test	3.05482e-05	****
CD4 CD38-HLA-DR+ (%)	4	5	26	30	-78.1731	184.423	106.25	-3.46716	0.000525985	Dunn Test	0.00118347	**
CD4 CD38-HLA-DR+ (%)	4	7	26	32	53.9207	184.423	238.344	2.42698	0.015225	Dunn Test	0.0234226	*
CD4 CD38-HLA-DR+ (%)	5	7	30	32	132.094	106.25	238.344	6.17711	6.52838e-10	Dunn Test	5.87554e-09	****
CD4 CD38-HLA-DR+ (%)	5	9	30	36	87.6944	106.25	193.944	4.21576	2.48942e-05	Dunn Test	8.14718e-05	****
CD4 CD38-HLA-DR+ (%)	5	8	30	35	59.4786	106.25	165.729	2.84094	0.00449807	Dunn Test	0.00809653	**
CD4 CD38-HLA-DR+ (%)	6	7	32	32	152.844	85.5	238.344	7.2656	3.71396e-13	Dunn Test	6.68513e-12	****
CD4 CD38-HLA-DR+ (%)	6	9	32	36	108.444	85.5	193.944	5.30448	1.12996e-07	Dunn Test	5.8112e-07	****
CD4 CD38-HLA-DR+ (%)	6	8	32	35	80.2286	85.5	165.729	3.8982	9.69098e-05	Dunn Test	0.00029073	***
CD4 CD38-HLA-DR+ (%)	7	8	32	35	-72.6152	238.344	165.729	-3.52828	0.000418275	Dunn Test	0.00100386	**
CD4 CD38-HLA-DR+ (%)	7	9	32	36	-44.3993	238.344	193.944	-2.17176	0.0298739	Dunn Test	0.0430184	*
CD4 CD38-HLA-DR+ (cells/μL)	1	7	37	32	116.055	88.3514	204.406	5.71304	1.10974e-08	Dunn Test	3.99505e-07	****
CD4 CD38-HLA-DR+ (cells/μL)	1	9	37	36	92.232	88.3514	180.583	4.68193	2.84186e-06	Dunn Test	3.41024e-05	****
CD4 CD38-HLA-DR+ (cells/μL)	1	2	37	30	76.9153	88.3514	165.267	3.7204	0.000198908	Dunn Test	0.00102295	**
CD4 CD38-HLA-DR+ (cells/μL)	1	8	37	35	74.5058	88.3514	162.857	3.75501	0.000173333	Dunn Test	0.00102295	**
CD4 CD38-HLA-DR+ (cells/μL)	1	4	37	26	76.264	88.3514	164.615	3.54152	0.000397828	Dunn Test	0.00179023	**
CD4 CD38-HLA-DR+ (cells/μL)	2	6	30	32	-65.9854	165.267	99.2812	-3.08561	0.00203138	Dunn Test	0.00664815	**
CD4 CD38-HLA-DR+ (cells/μL)	3	7	33	32	69.0123	135.394	204.406	3.30563	0.000947623	Dunn Test	0.00379049	**
CD4 CD38-HLA-DR+ (cells/μL)	4	6	26	32	-65.3341	164.615	99.2812	-2.94063	0.00327545	Dunn Test	0.00953315	**
CD4 CD38-HLA-DR+ (cells/μL)	5	7	30	32	84.6729	119.733	204.406	3.95947	7.51165e-05	Dunn Test	0.000540838	***
CD4 CD38-HLA-DR+ (cells/μL)	5	9	30	36	60.85	119.733	180.583	2.92518	0.00344253	Dunn Test	0.00953315	**
CD4 CD38-HLA-DR+ (cells/μL)	6	7	32	32	105.125	99.2812	204.406	4.99711	5.81966e-07	Dunn Test	1.04754e-05	****
CD4 CD38-HLA-DR+ (cells/μL)	6	9	32	36	81.3021	99.2812	180.583	3.97673	6.98693e-05	Dunn Test	0.000540838	***
CD4 CD38-HLA-DR+ (cells/μL)	6	8	32	35	63.5759	99.2812	162.857	3.08899	0.00200837	Dunn Test	0.00664815	**
CD4 CD38+ (%)	1	8	37	35	-142.077	191.649	49.5714	-7.16056	8.0349e-13	Dunn Test	7.23141e-12	****
CD4 CD38+ (%)	1	7	37	32	-102.664	191.649	88.9844	-5.05387	4.32936e-07	Dunn Test	1.29881e-06	****
CD4 CD38+ (%)	1	5	37	30	-85.732	191.649	105.917	-4.14687	3.37046e-05	Dunn Test	8.08912e-05	****
CD4 CD38+ (%)	1	9	37	36	-80.8848	191.649	110.764	-4.10593	4.02697e-05	Dunn Test	9.06069e-05	****
CD4 CD38+ (%)	1	6	37	32	-59.1018	191.649	132.547	-2.90941	0.00362106	Dunn Test	0.00620753	**
CD4 CD38+ (%)	1	3	37	33	47.5029	191.649	239.152	2.35767	0.0183902	Dunn Test	0.0264819	*
CD4 CD38+ (%)	2	8	30	35	-137.612	187.183	49.5714	-6.57276	4.9391e-11	Dunn Test	3.55615e-10	****
CD4 CD38+ (%)	2	7	30	32	-98.199	187.183	88.9844	-4.59199	4.3905e-06	Dunn Test	1.21583e-05	****
CD4 CD38+ (%)	2	5	30	30	-81.2667	187.183	105.917	-3.74035	0.000183766	Dunn Test	0.000367533	***
CD4 CD38+ (%)	2	9	30	36	-76.4194	187.183	110.764	-3.67365	0.000239112	Dunn Test	0.000453054	***
CD4 CD38+ (%)	2	6	30	32	-54.6365	187.183	132.547	-2.55491	0.0106214	Dunn Test	0.0166249	*
CD4 CD38+ (%)	2	3	30	33	51.9682	187.183	239.152	2.44815	0.014359	Dunn Test	0.0215386	*
CD4 CD38+ (%)	3	8	33	35	-189.58	239.152	49.5714	-9.28502	1.6167e-20	Dunn Test	5.82011e-19	****
CD4 CD38+ (%)	3	7	33	32	-150.167	239.152	88.9844	-7.1929	6.34295e-13	Dunn Test	7.23141e-12	****
CD4 CD38+ (%)	3	9	33	36	-128.388	239.152	110.764	-6.33083	2.43846e-10	Dunn Test	1.46307e-09	****
CD4 CD38+ (%)	3	5	33	30	-133.235	239.152	105.917	-6.27652	3.46233e-10	Dunn Test	1.78063e-09	****
CD4 CD38+ (%)	3	6	33	32	-106.605	239.152	132.547	-5.10629	3.28551e-07	Dunn Test	1.07526e-06	****
CD4 CD38+ (%)	4	8	26	35	-177.294	226.865	49.5714	-8.13773	4.02742e-16	Dunn Test	7.24936e-15	****
CD4 CD38+ (%)	4	7	26	32	-137.881	226.865	88.9844	-6.20592	5.4379e-10	Dunn Test	2.44706e-09	****
CD4 CD38+ (%)	4	5	26	30	-120.949	226.865	105.917	-5.36424	8.12898e-08	Dunn Test	2.98192e-07	****
CD4 CD38+ (%)	4	9	26	36	-116.101	226.865	110.764	-5.36085	8.2831e-08	Dunn Test	2.98192e-07	****
CD4 CD38+ (%)	4	6	26	32	-94.3185	226.865	132.547	-4.2452	2.18396e-05	Dunn Test	5.6159e-05	****
CD4 CD38+ (%)	5	8	30	35	-56.3452	105.917	49.5714	-2.69122	0.00711915	Dunn Test	0.0116495	*
CD4 CD38+ (%)	6	8	32	35	-82.9754	132.547	49.5714	-4.03158	5.54037e-05	Dunn Test	0.000117325	***
CD4 CD38+ (%)	8	9	35	36	61.1925	49.5714	110.764	3.06343	0.00218816	Dunn Test	0.00393869	**
CD4 CD38+ (cells/μL)	1	8	37	35	-152.055	211.541	59.4857	-7.6634	1.81073e-14	Dunn Test	2.17288e-13	****
CD4 CD38+ (cells/μL)	1	7	37	32	-152.853	211.541	58.6875	-7.52451	5.29193e-14	Dunn Test	4.76274e-13	****
CD4 CD38+ (cells/μL)	1	9	37	36	-110.596	211.541	100.944	-5.61414	1.97543e-08	Dunn Test	7.90172e-08	****
CD4 CD38+ (cells/μL)	1	5	37	30	-77.9739	211.541	133.567	-3.7716	0.000162203	Dunn Test	0.000364956	***
CD4 CD38+ (cells/μL)	1	6	37	32	-55.0405	211.541	156.5	-2.70948	0.00673878	Dunn Test	0.0110271	*
CD4 CD38+ (cells/μL)	2	8	30	35	-118.014	177.5	59.4857	-5.6367	1.73335e-08	Dunn Test	7.80009e-08	****
CD4 CD38+ (cells/μL)	2	7	30	32	-118.812	177.5	58.6875	-5.5559	2.76181e-08	Dunn Test	9.94252e-08	****
CD4 CD38+ (cells/μL)	2	9	30	36	-76.5556	177.5	100.944	-3.68018	0.000233067	Dunn Test	0.000493554	***
CD4 CD38+ (cells/μL)	2	3	30	33	60.4394	177.5	237.939	2.84721	0.00441037	Dunn Test	0.00793866	**
CD4 CD38+ (cells/μL)	3	8	33	35	-178.454	237.939	59.4857	-8.74007	2.32973e-18	Dunn Test	8.38702e-17	****
CD4 CD38+ (cells/μL)	3	7	33	32	-179.252	237.939	58.6875	-8.58602	9.00365e-18	Dunn Test	1.62066e-16	****
CD4 CD38+ (cells/μL)	3	9	33	36	-136.995	237.939	100.944	-6.75524	1.42597e-11	Dunn Test	1.0267e-10	****
CD4 CD38+ (cells/μL)	3	5	33	30	-104.373	237.939	133.567	-4.91685	8.79474e-07	Dunn Test	2.87828e-06	****
CD4 CD38+ (cells/μL)	3	6	33	32	-81.4394	237.939	156.5	-3.90088	9.58439e-05	Dunn Test	0.000230025	***
CD4 CD38+ (cells/μL)	3	4	33	26	-50.5163	237.939	187.423	-2.2893	0.0220621	Dunn Test	0.0330932	*
CD4 CD38+ (cells/μL)	4	8	26	35	-127.937	187.423	59.4857	-5.87227	4.29873e-09	Dunn Test	2.57924e-08	****
CD4 CD38+ (cells/μL)	4	7	26	32	-128.736	187.423	58.6875	-5.79427	6.86178e-09	Dunn Test	3.52891e-08	****
CD4 CD38+ (cells/μL)	4	9	26	36	-86.4786	187.423	100.944	-3.99304	6.52317e-05	Dunn Test	0.000167739	***
CD4 CD38+ (cells/μL)	4	5	26	30	-53.8564	187.423	133.567	-2.3886	0.0169127	Dunn Test	0.0264721	*
CD4 CD38+ (cells/μL)	5	8	30	35	-74.081	133.567	59.4857	-3.53832	0.00040268	Dunn Test	0.00080536	***
CD4 CD38+ (cells/μL)	5	7	30	32	-74.8792	133.567	58.6875	-3.50149	0.000462656	Dunn Test	0.000876612	***
CD4 CD38+ (cells/μL)	6	8	32	35	-97.0143	156.5	59.4857	-4.71368	2.43284e-06	Dunn Test	7.29851e-06	****
CD4 CD38+ (cells/μL)	6	7	32	32	-97.8125	156.5	58.6875	-4.64951	3.32727e-06	Dunn Test	9.21397e-06	****
CD4 CD38+ (cells/μL)	6	9	32	36	-55.5556	156.5	100.944	-2.71739	0.0065799	Dunn Test	0.0110271	*
CD4 CD38+HLA-DR- (%)	1	8	37	35	-145.171	195.014	49.8429	-7.31647	2.54579e-13	Dunn Test	2.29121e-12	****
CD4 CD38+HLA-DR- (%)	1	7	37	32	-110.857	195.014	84.1562	-5.4572	4.83711e-08	Dunn Test	1.93484e-07	****
CD4 CD38+HLA-DR- (%)	1	9	37	36	-86.5968	195.014	108.417	-4.39589	1.10319e-05	Dunn Test	2.83678e-05	****
CD4 CD38+HLA-DR- (%)	1	5	37	30	-86.8802	195.014	108.133	-4.20241	2.64082e-05	Dunn Test	6.33798e-05	****
CD4 CD38+HLA-DR- (%)	1	6	37	32	-59.2323	195.014	135.781	-2.91584	0.00354732	Dunn Test	0.00608112	**
CD4 CD38+HLA-DR- (%)	1	3	37	33	44.441	195.014	239.455	2.2057	0.0274048	Dunn Test	0.0379451	*
CD4 CD38+HLA-DR- (%)	2	8	30	35	-136.24	186.083	49.8429	-6.50726	7.65332e-11	Dunn Test	5.51039e-10	****
CD4 CD38+HLA-DR- (%)	2	7	30	32	-101.927	186.083	84.1562	-4.76632	1.87618e-06	Dunn Test	5.19558e-06	****
CD4 CD38+HLA-DR- (%)	2	9	30	36	-77.6667	186.083	108.417	-3.73361	0.000188756	Dunn Test	0.000377513	***
CD4 CD38+HLA-DR- (%)	2	5	30	30	-77.95	186.083	108.133	-3.5877	0.00033361	Dunn Test	0.000632104	***
CD4 CD38+HLA-DR- (%)	2	3	30	33	53.3712	186.083	239.455	2.51425	0.0119286	Dunn Test	0.0186708	*
CD4 CD38+HLA-DR- (%)	2	6	30	32	-50.3021	186.083	135.781	-2.35223	0.0186612	Dunn Test	0.0268721	*
CD4 CD38+HLA-DR- (%)	3	8	33	35	-189.612	239.455	49.8429	-9.28658	1.59327e-20	Dunn Test	5.73576e-19	****
CD4 CD38+HLA-DR- (%)	3	7	33	32	-155.298	239.455	84.1562	-7.43868	1.01693e-13	Dunn Test	1.22032e-12	****
CD4 CD38+HLA-DR- (%)	3	9	33	36	-131.038	239.455	108.417	-6.46152	1.03657e-10	Dunn Test	6.21941e-10	****
CD4 CD38+HLA-DR- (%)	3	5	33	30	-131.321	239.455	108.133	-6.18638	6.15629e-10	Dunn Test	2.77033e-09	****
CD4 CD38+HLA-DR- (%)	3	6	33	32	-103.673	239.455	135.781	-4.96588	6.83899e-07	Dunn Test	2.0517e-06	****
CD4 CD38+HLA-DR- (%)	4	8	26	35	-175.407	225.25	49.8429	-8.05114	8.20288e-16	Dunn Test	1.47652e-14	****
CD4 CD38+HLA-DR- (%)	4	7	26	32	-141.094	225.25	84.1562	-6.35052	2.14582e-10	Dunn Test	1.10357e-09	****
CD4 CD38+HLA-DR- (%)	4	9	26	36	-116.833	225.25	108.417	-5.39465	6.86587e-08	Dunn Test	2.47171e-07	****
CD4 CD38+HLA-DR- (%)	4	5	26	30	-117.117	225.25	108.133	-5.19429	2.05504e-07	Dunn Test	6.72557e-07	****
CD4 CD38+HLA-DR- (%)	4	6	26	32	-89.4688	225.25	135.781	-4.02692	5.65119e-05	Dunn Test	0.000119672	***
CD4 CD38+HLA-DR- (%)	5	8	30	35	-58.2905	108.133	49.8429	-2.78413	0.00536713	Dunn Test	0.00878258	**
CD4 CD38+HLA-DR- (%)	6	8	32	35	-85.9384	135.781	49.8429	-4.17554	2.97276e-05	Dunn Test	6.68871e-05	****
CD4 CD38+HLA-DR- (%)	6	7	32	32	-51.625	135.781	84.1562	-2.454	0.0141278	Dunn Test	0.0211917	*
CD4 CD38+HLA-DR- (%)	8	9	35	36	58.5738	49.8429	108.417	2.93234	0.00336423	Dunn Test	0.00605561	**
CD4 CD38+HLA-DR- (cells/μL)	1	8	37	35	-153.457	213	59.5429	-7.73408	1.04157e-14	Dunn Test	1.24988e-13	****
CD4 CD38+HLA-DR- (cells/μL)	1	7	37	32	-155.875	213	57.125	-7.67327	1.67666e-14	Dunn Test	1.509e-13	****
CD4 CD38+HLA-DR- (cells/μL)	1	9	37	36	-113.194	213	99.8056	-5.74604	9.13588e-09	Dunn Test	4.11114e-08	****
CD4 CD38+HLA-DR- (cells/μL)	1	5	37	30	-78.3667	213	134.633	-3.7906	0.000150283	Dunn Test	0.000338136	***
CD4 CD38+HLA-DR- (cells/μL)	1	6	37	32	-55.1875	213	157.812	-2.71672	0.00659325	Dunn Test	0.010789	*
CD4 CD38+HLA-DR- (cells/μL)	2	7	30	32	-119.408	176.533	57.125	-5.58376	2.35367e-08	Dunn Test	8.47321e-08	****
CD4 CD38+HLA-DR- (cells/μL)	2	8	30	35	-116.99	176.533	59.5429	-5.5878	2.29959e-08	Dunn Test	8.47321e-08	****
CD4 CD38+HLA-DR- (cells/μL)	2	9	30	36	-76.7278	176.533	99.8056	-3.68846	0.000225614	Dunn Test	0.000477772	***
CD4 CD38+HLA-DR- (cells/μL)	2	3	30	33	61.5273	176.533	238.061	2.89846	0.00374997	Dunn Test	0.00674995	**
CD4 CD38+HLA-DR- (cells/μL)	3	7	33	32	-180.936	238.061	57.125	-8.66667	4.44961e-18	Dunn Test	8.00929e-17	****
CD4 CD38+HLA-DR- (cells/μL)	3	8	33	35	-178.518	238.061	59.5429	-8.7432	2.2659e-18	Dunn Test	8.00929e-17	****
CD4 CD38+HLA-DR- (cells/μL)	3	9	33	36	-138.255	238.061	99.8056	-6.81738	9.2717e-12	Dunn Test	6.67562e-11	****
CD4 CD38+HLA-DR- (cells/μL)	3	5	33	30	-103.427	238.061	134.633	-4.87231	1.103e-06	Dunn Test	3.60981e-06	****
CD4 CD38+HLA-DR- (cells/μL)	3	6	33	32	-80.2481	238.061	157.812	-3.84382	0.000121135	Dunn Test	0.000290724	***
CD4 CD38+HLA-DR- (cells/μL)	3	4	33	26	-51.176	238.061	186.885	-2.31919	0.0203847	Dunn Test	0.0307221	*
CD4 CD38+HLA-DR- (cells/μL)	4	7	26	32	-129.76	186.885	57.125	-5.84036	5.20869e-09	Dunn Test	2.67875e-08	****
CD4 CD38+HLA-DR- (cells/μL)	4	8	26	35	-127.342	186.885	59.5429	-5.84493	5.06781e-09	Dunn Test	2.67875e-08	****
CD4 CD38+HLA-DR- (cells/μL)	4	9	26	36	-87.0791	186.885	99.8056	-4.02076	5.80099e-05	Dunn Test	0.000149168	***
CD4 CD38+HLA-DR- (cells/μL)	4	5	26	30	-52.2513	186.885	134.633	-2.31741	0.0204814	Dunn Test	0.0307221	*
CD4 CD38+HLA-DR- (cells/μL)	5	7	30	32	-77.5083	134.633	57.125	-3.62444	0.000289589	Dunn Test	0.000579177	***
CD4 CD38+HLA-DR- (cells/μL)	5	8	30	35	-75.0905	134.633	59.5429	-3.58654	0.000335096	Dunn Test	0.000634919	***
CD4 CD38+HLA-DR- (cells/μL)	6	7	32	32	-100.688	157.812	57.125	-4.78617	1.69993e-06	Dunn Test	4.98459e-06	****
CD4 CD38+HLA-DR- (cells/μL)	6	8	32	35	-98.2696	157.812	59.5429	-4.77467	1.79999e-06	Dunn Test	4.98459e-06	****
CD4 CD38+HLA-DR- (cells/μL)	6	9	32	36	-58.0069	157.812	99.8056	-2.83729	0.00454976	Dunn Test	0.00779958	**
CD4 CD38+HLA-DR+ (%)	1	7	37	32	162.786	61.4324	224.219	8.01519	1.0997e-15	Dunn Test	3.9589e-14	****
CD4 CD38+HLA-DR+ (%)	1	9	37	36	129.734	61.4324	191.167	6.58703	4.48708e-11	Dunn Test	8.07674e-10	****
CD4 CD38+HLA-DR+ (%)	1	2	37	30	129.484	61.4324	190.917	6.26449	3.74057e-10	Dunn Test	2.69321e-09	****
CD4 CD38+HLA-DR+ (%)	1	4	37	26	134.894	61.4324	196.327	6.2655	3.71624e-10	Dunn Test	2.69321e-09	****
CD4 CD38+HLA-DR+ (%)	1	3	37	33	88.5827	61.4324	150.015	4.39746	1.09523e-05	Dunn Test	3.03295e-05	****
CD4 CD38+HLA-DR+ (%)	1	8	37	35	74.1819	61.4324	135.614	3.73948	0.000184404	Dunn Test	0.00044257	***
CD4 CD38+HLA-DR+ (%)	2	6	30	32	-103.635	190.917	87.2812	-4.84722	1.25206e-06	Dunn Test	5.00823e-06	****
CD4 CD38+HLA-DR+ (%)	2	5	30	30	-96.45	190.917	94.4667	-4.4401	8.99189e-06	Dunn Test	2.69757e-05	****
CD4 CD38+HLA-DR+ (%)	2	8	30	35	-55.3024	190.917	135.614	-2.64196	0.00824278	Dunn Test	0.014837	*
CD4 CD38+HLA-DR+ (%)	3	7	33	32	74.2036	150.015	224.219	3.55504	0.000377919	Dunn Test	0.000850318	***
CD4 CD38+HLA-DR+ (%)	3	6	33	32	-62.7339	150.015	87.2812	-3.00554	0.00265113	Dunn Test	0.00561415	**
CD4 CD38+HLA-DR+ (%)	3	5	33	30	-55.5485	150.015	94.4667	-2.61736	0.0088612	Dunn Test	0.0151906	*
CD4 CD38+HLA-DR+ (%)	4	6	26	32	-109.046	196.327	87.2812	-4.90909	9.15023e-07	Dunn Test	4.1176e-06	****
CD4 CD38+HLA-DR+ (%)	4	5	26	30	-101.86	196.327	94.4667	-4.51859	6.22541e-06	Dunn Test	2.03741e-05	****
CD4 CD38+HLA-DR+ (%)	4	8	26	35	-60.7126	196.327	135.614	-2.78727	0.00531539	Dunn Test	0.0102472	*
CD4 CD38+HLA-DR+ (%)	5	7	30	32	129.752	94.4667	224.219	6.06874	1.28917e-09	Dunn Test	7.73503e-09	****
CD4 CD38+HLA-DR+ (%)	5	9	30	36	96.7	94.4667	191.167	4.64955	3.32661e-06	Dunn Test	1.19758e-05	****
CD4 CD38+HLA-DR+ (%)	6	7	32	32	136.938	87.2812	224.219	6.51069	7.48077e-11	Dunn Test	8.97692e-10	****
CD4 CD38+HLA-DR+ (%)	6	9	32	36	103.885	87.2812	191.167	5.08242	3.7265e-07	Dunn Test	1.91649e-06	****
CD4 CD38+HLA-DR+ (%)	6	8	32	35	48.333	87.2812	135.614	2.34888	0.0188302	Dunn Test	0.030813	*
CD4 CD38+HLA-DR+ (%)	7	8	32	35	-88.6045	224.219	135.614	-4.30598	1.66251e-05	Dunn Test	4.27502e-05	****
CD4 CD38+HLA-DR+ (%)	8	9	35	36	55.5524	135.614	191.167	2.78165	0.00540825	Dunn Test	0.0102472	*
CD4 CD38+HLA-DR+ (cells/μL)	1	2	37	30	101.114	89.9189	191.033	4.89091	1.0037e-06	Dunn Test	3.61331e-05	****
CD4 CD38+HLA-DR+ (cells/μL)	1	3	37	33	86.1417	89.9189	176.061	4.27538	1.9081e-05	Dunn Test	0.000151143	***
CD4 CD38+HLA-DR+ (cells/μL)	1	4	37	26	94.1195	89.9189	184.038	4.37069	1.23856e-05	Dunn Test	0.000151143	***
CD4 CD38+HLA-DR+ (cells/μL)	1	7	37	32	86.7686	89.9189	176.688	4.27136	1.94282e-05	Dunn Test	0.000151143	***
CD4 CD38+HLA-DR+ (cells/μL)	1	9	37	36	83.8033	89.9189	173.722	4.25407	2.09921e-05	Dunn Test	0.000151143	***
CD4 CD38+HLA-DR+ (cells/μL)	2	5	30	30	-88.8333	191.033	102.2	-4.0886	4.3399e-05	Dunn Test	0.000223195	***
CD4 CD38+HLA-DR+ (cells/μL)	2	6	30	32	-87.9396	191.033	103.094	-4.11223	3.91864e-05	Dunn Test	0.000223195	***
CD4 CD38+HLA-DR+ (cells/μL)	2	8	30	35	-60.7476	191.033	130.286	-2.90148	0.00371402	Dunn Test	0.00835654	**
CD4 CD38+HLA-DR+ (cells/μL)	3	5	33	30	-73.8606	176.061	102.2	-3.47947	0.00050241	Dunn Test	0.00139129	**
CD4 CD38+HLA-DR+ (cells/μL)	3	6	33	32	-72.9669	176.061	103.094	-3.49505	0.00047397	Dunn Test	0.00139129	**
CD4 CD38+HLA-DR+ (cells/μL)	3	8	33	35	-45.7749	176.061	130.286	-2.2419	0.0249677	Dunn Test	0.0473073	*
CD4 CD38+HLA-DR+ (cells/μL)	4	5	26	30	-81.8385	184.038	102.2	-3.62964	0.000283818	Dunn Test	0.00113527	**
CD4 CD38+HLA-DR+ (cells/μL)	4	6	26	32	-80.9447	184.038	103.094	-3.64325	0.000269218	Dunn Test	0.00113527	**
CD4 CD38+HLA-DR+ (cells/μL)	4	8	26	35	-53.7527	184.038	130.286	-2.46723	0.0136164	Dunn Test	0.0288347	*
CD4 CD38+HLA-DR+ (cells/μL)	5	7	30	32	74.4875	102.2	176.688	3.48318	0.000495496	Dunn Test	0.00139129	**
CD4 CD38+HLA-DR+ (cells/μL)	5	9	30	36	71.5222	102.2	173.722	3.43822	0.000585553	Dunn Test	0.00140533	**
CD4 CD38+HLA-DR+ (cells/μL)	6	7	32	32	73.5938	103.094	176.688	3.49827	0.000468283	Dunn Test	0.00139129	**
CD4 CD38+HLA-DR+ (cells/μL)	6	9	32	36	70.6285	103.094	173.722	3.45465	0.000551004	Dunn Test	0.00140533	**
CD4 CD38+HLA-DR+ (cells/μL)	7	8	32	35	-46.4018	176.688	130.286	-2.25455	0.0241619	Dunn Test	0.0473073	*
CD4 CD95+ (%)	1	7	37	32	211.381	46.3378	257.719	10.4057	2.33586e-25	Dunn Test	8.40908e-24	****
CD4 CD95+ (%)	1	9	37	36	163.954	46.3378	210.292	8.32273	8.59632e-17	Dunn Test	1.03156e-15	****
CD4 CD95+ (%)	1	8	37	35	144.891	46.3378	191.229	7.30235	2.82787e-13	Dunn Test	2.54508e-12	****
CD4 CD95+ (%)	1	2	37	30	110.762	46.3378	157.1	5.35758	8.4343e-08	Dunn Test	3.37372e-07	****
CD4 CD95+ (%)	1	4	37	26	110.508	46.3378	156.846	5.13175	2.87059e-07	Dunn Test	1.03341e-06	****
CD4 CD95+ (%)	1	5	37	30	66.8955	46.3378	113.233	3.23575	0.00121326	Dunn Test	0.0022236	**
CD4 CD95+ (%)	1	6	37	32	60.334	46.3378	106.672	2.97007	0.0029773	Dunn Test	0.00510394	**
CD4 CD95+ (%)	2	7	30	32	100.619	157.1	257.719	4.70513	2.53699e-06	Dunn Test	7.61097e-06	****
CD4 CD95+ (%)	2	3	30	33	-76.5091	157.1	80.5909	-3.60424	0.000313068	Dunn Test	0.000662967	***
CD4 CD95+ (%)	2	9	30	36	53.1917	157.1	210.292	2.55704	0.0105568	Dunn Test	0.0172748	*
CD4 CD95+ (%)	2	6	30	32	-50.4281	157.1	106.672	-2.35812	0.0183677	Dunn Test	0.0275516	*
CD4 CD95+ (%)	3	7	33	32	177.128	80.5909	257.719	8.48429	2.17042e-17	Dunn Test	3.90676e-16	****
CD4 CD95+ (%)	3	9	33	36	129.701	80.5909	210.292	6.39557	1.59945e-10	Dunn Test	8.22576e-10	****
CD4 CD95+ (%)	3	8	33	35	110.638	80.5909	191.229	5.41867	6.00434e-08	Dunn Test	2.70195e-07	****
CD4 CD95+ (%)	3	4	33	26	76.2552	80.5909	156.846	3.45574	0.00054879	Dunn Test	0.00109758	**
CD4 CD95+ (%)	4	7	26	32	100.873	156.846	257.719	4.54019	5.62031e-06	Dunn Test	1.44522e-05	****
CD4 CD95+ (%)	4	9	26	36	53.4455	156.846	210.292	2.46778	0.0135953	Dunn Test	0.0212797	*
CD4 CD95+ (%)	4	6	26	32	-50.1743	156.846	106.672	-2.2583	0.0239268	Dunn Test	0.0331294	*
CD4 CD95+ (%)	5	7	30	32	144.485	113.233	257.719	6.75643	1.41436e-11	Dunn Test	8.48614e-11	****
CD4 CD95+ (%)	5	9	30	36	97.0583	113.233	210.292	4.6658	3.07419e-06	Dunn Test	8.51315e-06	****
CD4 CD95+ (%)	5	8	30	35	77.9952	113.233	191.229	3.72528	0.000195095	Dunn Test	0.000438965	***
CD4 CD95+ (%)	6	7	32	32	151.047	106.672	257.719	7.18001	6.97061e-13	Dunn Test	5.01884e-12	****
CD4 CD95+ (%)	6	9	32	36	103.62	106.672	210.292	5.06836	4.01249e-07	Dunn Test	1.31318e-06	****
CD4 CD95+ (%)	6	8	32	35	84.5567	106.672	191.229	4.1084	3.98406e-05	Dunn Test	9.56174e-05	****
CD4 CD95+ (%)	7	8	32	35	-66.4902	257.719	191.229	-3.23059	0.00123533	Dunn Test	0.0022236	**
CD4 CD95+ (%)	7	9	32	36	-47.4271	257.719	210.292	-2.31981	0.0203514	Dunn Test	0.029306	*
CD4 CD95+ (cells/μL)	1	7	37	32	68.9468	103.459	172.406	3.39405	0.000688675	Dunn Test	0.00826409	**
CD4 CD95+ (cells/μL)	1	8	37	35	69.512	103.459	172.971	3.50333	0.000459481	Dunn Test	0.00826409	**
CD4 CD95+ (cells/μL)	1	9	37	36	68.5405	103.459	172	3.47929	0.00050274	Dunn Test	0.00826409	**
CD4 CXCR5+ (%)	1	6	37	32	-81.0976	154.176	73.0781	-3.99221	6.54601e-05	Dunn Test	0.000336652	***
CD4 CXCR5+ (%)	1	2	37	30	53.041	154.176	207.217	2.56561	0.0102995	Dunn Test	0.0308986	*
CD4 CXCR5+ (%)	2	6	30	32	-134.139	207.217	73.0781	-6.2726	3.55061e-10	Dunn Test	1.27822e-08	****
CD4 CXCR5+ (%)	2	3	30	33	-93.3379	207.217	113.879	-4.39703	1.09741e-05	Dunn Test	7.90134e-05	****
CD4 CXCR5+ (%)	2	5	30	30	-88.2833	207.217	118.933	-4.0633	4.8384e-05	Dunn Test	0.000290304	***
CD4 CXCR5+ (%)	2	4	30	26	-72.2551	207.217	134.962	-3.20462	0.00135241	Dunn Test	0.00608586	**
CD4 CXCR5+ (%)	3	7	33	32	57.59	113.879	171.469	2.75852	0.00580633	Dunn Test	0.0190025	*
CD4 CXCR5+ (%)	3	8	33	35	57.3355	113.879	171.214	2.80811	0.00498327	Dunn Test	0.0190025	*
CD4 CXCR5+ (%)	3	9	33	36	50.3434	113.879	164.222	2.48245	0.0130481	Dunn Test	0.0335524	*
CD4 CXCR5+ (%)	4	6	26	32	-61.8834	134.962	73.0781	-2.78533	0.00534736	Dunn Test	0.0190025	*
CD4 CXCR5+ (%)	5	8	30	35	52.281	118.933	171.214	2.4971	0.0125214	Dunn Test	0.0335524	*
CD4 CXCR5+ (%)	5	7	30	32	52.5354	118.933	171.469	2.45667	0.0140232	Dunn Test	0.0336558	*
CD4 CXCR5+ (%)	6	8	32	35	98.1362	73.0781	171.214	4.76821	1.85873e-06	Dunn Test	3.34571e-05	****
CD4 CXCR5+ (%)	6	7	32	32	98.3906	73.0781	171.469	4.67701	2.9109e-06	Dunn Test	3.49308e-05	****
CD4 CXCR5+ (%)	6	9	32	36	91.1441	73.0781	164.222	4.45815	8.26696e-06	Dunn Test	7.44027e-05	****
CD4 CXCR5+ (cells/μL)	1	6	37	32	-89.4578	189.27	99.8125	-4.40374	1.06398e-05	Dunn Test	0.000191517	***
CD4 CXCR5+ (cells/μL)	1	7	37	32	-68.3328	189.27	120.938	-3.36382	0.00076871	Dunn Test	0.00585199	**
CD4 CXCR5+ (cells/μL)	1	4	37	26	-68.501	189.27	120.769	-3.18103	0.00146755	Dunn Test	0.00880529	**
CD4 CXCR5+ (cells/μL)	1	5	37	30	-58.1369	189.27	131.133	-2.81209	0.0049221	Dunn Test	0.0196884	*
CD4 CXCR5+ (cells/μL)	1	3	37	33	-49.9975	189.27	139.273	-2.48148	0.0130839	Dunn Test	0.0428201	*
CD4 CXCR5+ (cells/μL)	2	6	30	32	-96.4542	196.267	99.8125	-4.51038	6.47105e-06	Dunn Test	0.000191517	***
CD4 CXCR5+ (cells/μL)	2	7	30	32	-75.3292	196.267	120.938	-3.52254	0.000427436	Dunn Test	0.00512924	**
CD4 CXCR5+ (cells/μL)	2	4	30	26	-75.4974	196.267	120.769	-3.34841	0.000812777	Dunn Test	0.00585199	**
CD4 CXCR5+ (cells/μL)	2	5	30	30	-65.1333	196.267	131.133	-2.99779	0.00271942	Dunn Test	0.0139856	*
CD4 CXCR5+ (cells/μL)	2	3	30	33	-56.9939	196.267	139.273	-2.6849	0.00725507	Dunn Test	0.0261183	*
CD4 CXCR5+ (cells/μL)	2	9	30	36	-50.7667	196.267	145.5	-2.44046	0.0146687	Dunn Test	0.044006	*
CD4 CXCR5+ (cells/μL)	6	8	32	35	60.8446	99.8125	160.657	2.95629	0.00311367	Dunn Test	0.0140115	*
CD4 CXCR5+ Tcm (%)	1	4	37	26	120.424	91.7297	212.154	5.59222	2.24184e-08	Dunn Test	2.69021e-07	****
CD4 CXCR5+ Tcm (%)	1	9	37	36	107.756	91.7297	199.486	5.47	4.50039e-08	Dunn Test	3.24028e-07	****
CD4 CXCR5+ Tcm (%)	1	7	37	32	93.7546	91.7297	185.484	4.61528	3.92574e-06	Dunn Test	1.76658e-05	****
CD4 CXCR5+ Tcm (%)	1	2	37	30	81.9703	91.7297	173.7	3.96492	7.34218e-05	Dunn Test	0.000236197	***
CD4 CXCR5+ Tcm (%)	1	3	37	33	65.8763	91.7297	157.606	3.26958	0.00107708	Dunn Test	0.00242343	**
CD4 CXCR5+ Tcm (%)	1	6	37	32	47.5203	91.7297	139.25	2.33929	0.0193205	Dunn Test	0.0331209	*
CD4 CXCR5+ Tcm (%)	2	8	30	35	-89.3143	173.7	84.3857	-4.26592	1.99082e-05	Dunn Test	7.16697e-05	****
CD4 CXCR5+ Tcm (%)	2	5	30	30	-85.7833	173.7	87.9167	-3.94823	7.87322e-05	Dunn Test	0.000236197	***
CD4 CXCR5+ Tcm (%)	3	8	33	35	-73.2203	157.606	84.3857	-3.5861	0.000335666	Dunn Test	0.000929536	***
CD4 CXCR5+ Tcm (%)	3	5	33	30	-69.6894	157.606	87.9167	-3.28297	0.00102718	Dunn Test	0.00242343	**
CD4 CXCR5+ Tcm (%)	3	4	33	26	54.5478	157.606	212.154	2.472	0.013436	Dunn Test	0.0254577	*
CD4 CXCR5+ Tcm (%)	4	8	26	35	-127.768	212.154	84.3857	-5.86451	4.50456e-09	Dunn Test	1.49466e-07	****
CD4 CXCR5+ Tcm (%)	4	5	26	30	-124.237	212.154	87.9167	-5.51009	3.58657e-08	Dunn Test	3.22792e-07	****
CD4 CXCR5+ Tcm (%)	4	6	26	32	-72.9038	212.154	139.25	-3.28134	0.00103314	Dunn Test	0.00242343	**
CD4 CXCR5+ Tcm (%)	5	9	30	36	111.569	87.9167	199.486	5.36338	8.1678e-08	Dunn Test	4.90068e-07	****
CD4 CXCR5+ Tcm (%)	5	7	30	32	97.5677	87.9167	185.484	4.56246	5.05568e-06	Dunn Test	2.02227e-05	****
CD4 CXCR5+ Tcm (%)	5	6	30	32	51.3333	87.9167	139.25	2.40045	0.0163749	Dunn Test	0.0294748	*
CD4 CXCR5+ Tcm (%)	6	9	32	36	60.2361	139.25	199.486	2.94634	0.00321563	Dunn Test	0.00680957	**
CD4 CXCR5+ Tcm (%)	6	8	32	35	-54.8643	139.25	84.3857	-2.66572	0.00768231	Dunn Test	0.0153646	*
CD4 CXCR5+ Tcm (%)	6	7	32	32	46.2344	139.25	185.484	2.19775	0.0279668	Dunn Test	0.0457639	*
CD4 CXCR5+ Tcm (%)	7	8	32	35	-101.099	185.484	84.3857	-4.91214	9.00886e-07	Dunn Test	4.63313e-06	****
CD4 CXCR5+ Tcm (%)	8	9	35	36	115.1	84.3857	199.486	5.76218	8.30367e-09	Dunn Test	1.49466e-07	****
CD4 CXCR5+ Tcm (cells/μL)	1	6	37	32	-67.174	173.486	106.312	-3.30678	0.000943754	Dunn Test	0.00679503	**
CD4 CXCR5+ Tcm (cells/μL)	1	5	37	30	-62.6532	173.486	110.833	-3.03054	0.00244119	Dunn Test	0.0136394	*
CD4 CXCR5+ Tcm (cells/μL)	1	8	37	35	-56.6579	173.486	116.829	-2.8555	0.00429693	Dunn Test	0.0192709	*
CD4 CXCR5+ Tcm (cells/μL)	2	6	30	32	-104.221	210.533	106.312	-4.87357	1.09601e-06	Dunn Test	3.94562e-05	****
CD4 CXCR5+ Tcm (cells/μL)	2	5	30	30	-99.7	210.533	110.833	-4.58874	4.45929e-06	Dunn Test	8.02671e-05	****
CD4 CXCR5+ Tcm (cells/μL)	2	8	30	35	-93.7048	210.533	116.829	-4.47561	7.61931e-06	Dunn Test	9.14317e-05	****
CD4 CXCR5+ Tcm (cells/μL)	2	7	30	32	-74.1896	210.533	136.344	-3.46925	0.000521917	Dunn Test	0.00469725	**
CD4 CXCR5+ Tcm (cells/μL)	2	4	30	26	-67.7641	210.533	142.769	-3.00542	0.00265211	Dunn Test	0.0136394	*
CD4 CXCR5+ Tcm (cells/μL)	2	3	30	33	-59.5333	210.533	151	-2.80453	0.00503899	Dunn Test	0.0192709	*
CD4 CXCR5+ Tcm (cells/μL)	5	9	30	36	52.4167	110.833	163.25	2.51978	0.0117429	Dunn Test	0.0384314	*
CD4 CXCR5+ Tcm (cells/μL)	6	9	32	36	56.9375	106.312	163.25	2.78499	0.00535302	Dunn Test	0.0192709	*
CD4 CXCR5+ Teff (%)	1	4	37	26	-84.987	169.122	84.1346	-4.03457	5.47021e-05	Dunn Test	0.000218808	***
CD4 CXCR5+ Teff (%)	1	9	37	36	-75.9966	169.122	93.125	-3.94378	8.02075e-05	Dunn Test	0.000288747	***
CD4 CXCR5+ Teff (%)	1	3	37	33	-60.7428	169.122	108.379	-3.08199	0.00205621	Dunn Test	0.0052652	**
CD4 CXCR5+ Teff (%)	1	8	37	35	52.7212	169.122	221.843	2.71633	0.0066011	Dunn Test	0.0139788	*
CD4 CXCR5+ Teff (%)	2	8	30	35	70.1595	151.683	221.843	3.42572	0.000613166	Dunn Test	0.0018395	**
CD4 CXCR5+ Teff (%)	2	4	30	26	-67.5487	151.683	84.1346	-3.06265	0.00219383	Dunn Test	0.0052652	**
CD4 CXCR5+ Teff (%)	2	9	30	36	-58.5583	151.683	93.125	-2.87777	0.00400496	Dunn Test	0.00901115	**
CD4 CXCR5+ Teff (%)	2	5	30	30	54.35	151.683	206.033	2.55725	0.0105504	Dunn Test	0.0211008	*
CD4 CXCR5+ Teff (%)	3	8	33	35	113.464	108.379	221.843	5.68097	1.33933e-08	Dunn Test	1.60719e-07	****
CD4 CXCR5+ Teff (%)	3	5	33	30	97.6545	108.379	206.033	4.70292	2.5647e-06	Dunn Test	1.53882e-05	****
CD4 CXCR5+ Teff (%)	4	8	26	35	137.708	84.1346	221.843	6.46165	1.03569e-10	Dunn Test	1.86423e-09	****
CD4 CXCR5+ Teff (%)	4	5	26	30	121.899	84.1346	206.033	5.52688	3.25976e-08	Dunn Test	2.34702e-07	****
CD4 CXCR5+ Teff (%)	4	7	26	32	53.9591	84.1346	138.094	2.48279	0.0130357	Dunn Test	0.0246993	*
CD4 CXCR5+ Teff (%)	5	9	30	36	-112.908	206.033	93.125	-5.54873	2.87754e-08	Dunn Test	2.34702e-07	****
CD4 CXCR5+ Teff (%)	5	6	30	32	-74.8771	206.033	131.156	-3.57945	0.000344318	Dunn Test	0.00112686	**
CD4 CXCR5+ Teff (%)	5	7	30	32	-67.9396	206.033	138.094	-3.24781	0.00116298	Dunn Test	0.00322056	**
CD4 CXCR5+ Teff (%)	6	8	32	35	90.6866	131.156	221.843	4.50446	6.65431e-06	Dunn Test	3.42222e-05	****
CD4 CXCR5+ Teff (%)	7	8	32	35	83.7491	138.094	221.843	4.15987	3.18433e-05	Dunn Test	0.000143295	***
CD4 CXCR5+ Teff (%)	7	9	32	36	-44.9688	138.094	93.125	-2.24859	0.0245386	Dunn Test	0.0441695	*
CD4 CXCR5+ Teff (%)	8	9	35	36	-128.718	221.843	93.125	-6.58753	4.47208e-11	Dunn Test	1.60995e-09	****
CD4 CXCR5+ Teff (cells/μL)	1	4	37	26	-96.0842	176.892	80.8077	-4.56121	5.08603e-06	Dunn Test	2.03441e-05	****
CD4 CXCR5+ Teff (cells/μL)	1	9	37	36	-79.1419	176.892	97.75	-4.10684	4.0111e-05	Dunn Test	0.0001444	***
CD4 CXCR5+ Teff (cells/μL)	1	3	37	33	-70.4676	176.892	106.424	-3.57527	0.000349863	Dunn Test	0.000968851	***
CD4 CXCR5+ Teff (cells/μL)	1	6	37	32	-51.97	176.892	124.922	-2.61526	0.00891597	Dunn Test	0.0178319	*
CD4 CXCR5+ Teff (cells/μL)	1	7	37	32	-48.4856	176.892	128.406	-2.43992	0.0146906	Dunn Test	0.0278349	*
CD4 CXCR5+ Teff (cells/μL)	1	8	37	35	45.751	176.892	222.643	2.35711	0.0184179	Dunn Test	0.0331522	*
CD4 CXCR5+ Teff (cells/μL)	2	4	30	26	-80.409	161.217	80.8077	-3.64559	0.000266774	Dunn Test	0.000800322	***
CD4 CXCR5+ Teff (cells/μL)	2	9	30	36	-63.4667	161.217	97.75	-3.11886	0.00181551	Dunn Test	0.00435722	**
CD4 CXCR5+ Teff (cells/μL)	2	8	30	35	61.4262	161.217	222.643	2.99918	0.0027071	Dunn Test	0.00609097	**
CD4 CXCR5+ Teff (cells/μL)	2	3	30	33	-54.7924	161.217	106.424	-2.63863	0.00832419	Dunn Test	0.0176277	*
CD4 CXCR5+ Teff (cells/μL)	3	8	33	35	116.219	106.424	222.643	5.81866	5.9322e-09	Dunn Test	7.11864e-08	****
CD4 CXCR5+ Teff (cells/μL)	3	5	33	30	96.0258	106.424	202.45	4.6243	3.75872e-06	Dunn Test	1.69142e-05	****
CD4 CXCR5+ Teff (cells/μL)	4	8	26	35	141.835	80.8077	222.643	6.65503	2.83234e-11	Dunn Test	1.01964e-09	****
CD4 CXCR5+ Teff (cells/μL)	4	5	26	30	121.642	80.8077	202.45	5.51504	3.48704e-08	Dunn Test	3.13834e-07	****
CD4 CXCR5+ Teff (cells/μL)	4	7	26	32	47.5986	80.8077	128.406	2.19004	0.0285213	Dunn Test	0.0488937	*
CD4 CXCR5+ Teff (cells/μL)	5	9	30	36	-104.7	202.45	97.75	-5.14514	2.67322e-07	Dunn Test	1.92472e-06	****
CD4 CXCR5+ Teff (cells/μL)	5	6	30	32	-77.5281	202.45	124.922	-3.70604	0.000210528	Dunn Test	0.000689002	***
CD4 CXCR5+ Teff (cells/μL)	5	7	30	32	-74.0437	202.45	128.406	-3.53947	0.000400925	Dunn Test	0.00103095	**
CD4 CXCR5+ Teff (cells/μL)	6	8	32	35	97.721	124.922	222.643	4.85367	1.21199e-06	Dunn Test	7.27193e-06	****
CD4 CXCR5+ Teff (cells/μL)	7	8	32	35	94.2366	128.406	222.643	4.6806	2.86032e-06	Dunn Test	1.47102e-05	****
CD4 CXCR5+ Teff (cells/μL)	8	9	35	36	-124.893	222.643	97.75	-6.39152	1.64243e-10	Dunn Test	2.95637e-09	****
CD4 CXCR5+ Tem (%)	1	3	37	33	-75.9898	160.959	84.9697	-3.77155	0.000162238	Dunn Test	0.000730073	***
CD4 CXCR5+ Tem (%)	1	8	37	35	62.3691	160.959	223.329	3.14336	0.00167021	Dunn Test	0.00462521	**
CD4 CXCR5+ Tem (%)	1	4	37	26	-60.1325	160.959	100.827	-2.79243	0.00523136	Dunn Test	0.0134521	*
CD4 CXCR5+ Tem (%)	1	9	37	36	-48.64	160.959	112.319	-2.46911	0.013545	Dunn Test	0.0270901	*
CD4 CXCR5+ Tem (%)	2	8	30	35	99.2619	124.067	223.329	4.74107	2.12594e-06	Dunn Test	1.91335e-05	****
CD4 CXCR5+ Tem (%)	2	5	30	30	57.3167	124.067	181.383	2.63805	0.00833855	Dunn Test	0.0200125	*
CD4 CXCR5+ Tem (%)	2	7	30	32	53.699	124.067	177.766	2.51108	0.0120361	Dunn Test	0.0258798	*
CD4 CXCR5+ Tem (%)	3	8	33	35	138.359	84.9697	223.329	6.7764	1.23205e-11	Dunn Test	4.43537e-10	****
CD4 CXCR5+ Tem (%)	3	5	33	30	96.4136	84.9697	181.383	4.54194	5.57388e-06	Dunn Test	4.01319e-05	****
CD4 CXCR5+ Tem (%)	3	7	33	32	92.7959	84.9697	177.766	4.44488	8.79417e-06	Dunn Test	5.2765e-05	****
CD4 CXCR5+ Tem (%)	3	6	33	32	52.3116	84.9697	137.281	2.5057	0.012221	Dunn Test	0.0258798	*
CD4 CXCR5+ Tem (%)	4	8	26	35	122.502	100.827	223.329	5.62281	1.87876e-08	Dunn Test	3.28616e-07	****
CD4 CXCR5+ Tem (%)	4	5	26	30	80.5564	100.827	181.383	3.5728	0.000353181	Dunn Test	0.00141272	**
CD4 CXCR5+ Tem (%)	4	7	26	32	76.9387	100.827	177.766	3.46297	0.000534257	Dunn Test	0.00192332	**
CD4 CXCR5+ Tem (%)	5	9	30	36	-69.0639	181.383	112.319	-3.32007	0.000899965	Dunn Test	0.00294534	**
CD4 CXCR5+ Tem (%)	6	8	32	35	86.0473	137.281	223.329	4.18085	2.90421e-05	Dunn Test	0.000149359	***
CD4 CXCR5+ Tem (%)	7	9	32	36	-65.4462	177.766	112.319	-3.20119	0.0013686	Dunn Test	0.00410581	**
CD4 CXCR5+ Tem (%)	8	9	35	36	-111.009	223.329	112.319	-5.55738	2.73847e-08	Dunn Test	3.28616e-07	****
CD4 CXCR5+ Tem (cells/μL)	1	3	37	33	-87.4333	177.676	90.2424	-4.33948	1.42817e-05	Dunn Test	0.000102828	***
CD4 CXCR5+ Tem (cells/μL)	1	4	37	26	-82.0218	177.676	95.6538	-3.8089	0.000139587	Dunn Test	0.000837523	***
CD4 CXCR5+ Tem (cells/μL)	1	6	37	32	-60.0507	177.676	117.625	-2.95612	0.00311537	Dunn Test	0.00895872	**
CD4 CXCR5+ Tem (cells/μL)	1	9	37	36	-57.1201	177.676	120.556	-2.89956	0.00373684	Dunn Test	0.00960901	**
CD4 CXCR5+ Tem (cells/μL)	2	3	30	33	-66.2242	156.467	90.2424	-3.11973	0.00181017	Dunn Test	0.00651661	**
CD4 CXCR5+ Tem (cells/μL)	2	8	30	35	61.6476	156.467	218.114	2.94447	0.00323509	Dunn Test	0.00895872	**
CD4 CXCR5+ Tem (cells/μL)	2	4	30	26	-60.8128	156.467	95.6538	-2.69713	0.00699409	Dunn Test	0.0167858	*
CD4 CXCR5+ Tem (cells/μL)	3	8	33	35	127.872	90.2424	218.114	6.26274	3.78277e-10	Dunn Test	1.3618e-08	****
CD4 CXCR5+ Tem (cells/μL)	3	5	33	30	79.6576	90.2424	169.9	3.75256	0.000175041	Dunn Test	0.000900212	***
CD4 CXCR5+ Tem (cells/μL)	3	7	33	32	63.4451	90.2424	153.688	3.03897	0.00237391	Dunn Test	0.00776917	**
CD4 CXCR5+ Tem (cells/μL)	4	8	26	35	122.46	95.6538	218.114	5.62088	1.89987e-08	Dunn Test	3.41977e-07	****
CD4 CXCR5+ Tem (cells/μL)	4	5	26	30	74.2462	95.6538	169.9	3.29291	0.00099156	Dunn Test	0.00446202	**
CD4 CXCR5+ Tem (cells/μL)	4	7	26	32	58.0337	95.6538	153.688	2.61204	0.0090003	Dunn Test	0.0202507	*
CD4 CXCR5+ Tem (cells/μL)	5	6	30	32	-52.275	169.9	117.625	-2.44448	0.0145061	Dunn Test	0.0307188	*
CD4 CXCR5+ Tem (cells/μL)	5	9	30	36	-49.3444	169.9	120.556	-2.37209	0.0176879	Dunn Test	0.0353757	*
CD4 CXCR5+ Tem (cells/μL)	5	8	30	35	48.2143	169.9	218.114	2.30285	0.0212871	Dunn Test	0.0403334	*
CD4 CXCR5+ Tem (cells/μL)	6	8	32	35	100.489	117.625	218.114	4.88252	1.04738e-06	Dunn Test	9.42645e-06	****
CD4 CXCR5+ Tem (cells/μL)	7	8	32	35	64.4268	153.688	218.114	3.13033	0.00174607	Dunn Test	0.00651661	**
CD4 CXCR5+ Tem (cells/μL)	8	9	35	36	-97.5587	218.114	120.556	-4.88399	1.03959e-06	Dunn Test	9.42645e-06	****
CD4 CXCR5+ Tn (%)	1	7	37	32	-137.218	214.905	77.6875	-6.75485	1.4298e-11	Dunn Test	2.82154e-10	****
CD4 CXCR5+ Tn (%)	1	8	37	35	-133.763	214.905	81.1429	-6.74151	1.56752e-11	Dunn Test	2.82154e-10	****
CD4 CXCR5+ Tn (%)	1	4	37	26	-103.713	214.905	111.192	-4.8162	1.46317e-06	Dunn Test	5.85266e-06	****
CD4 CXCR5+ Tn (%)	1	9	37	36	-91.2804	214.905	123.625	-4.63364	3.59296e-06	Dunn Test	1.29347e-05	****
CD4 CXCR5+ Tn (%)	1	2	37	30	-85.5554	214.905	129.35	-4.13833	3.4984e-05	Dunn Test	0.000114493	***
CD4 CXCR5+ Tn (%)	2	5	30	30	70.9	129.35	200.25	3.26321	0.00110156	Dunn Test	0.00247851	**
CD4 CXCR5+ Tn (%)	2	6	30	32	55.4625	129.35	184.812	2.59354	0.00949934	Dunn Test	0.0179987	*
CD4 CXCR5+ Tn (%)	2	3	30	33	54.4379	129.35	183.788	2.5645	0.0103325	Dunn Test	0.0185985	*
CD4 CXCR5+ Tn (%)	2	7	30	32	-51.6625	129.35	77.6875	-2.41584	0.0156988	Dunn Test	0.0269122	*
CD4 CXCR5+ Tn (%)	2	8	30	35	-48.2071	129.35	81.1429	-2.30252	0.0213059	Dunn Test	0.0348643	*
CD4 CXCR5+ Tn (%)	3	7	33	32	-106.1	183.788	77.6875	-5.08213	3.7322e-07	Dunn Test	2.23932e-06	****
CD4 CXCR5+ Tn (%)	3	8	33	35	-102.645	183.788	81.1429	-5.02722	4.97631e-07	Dunn Test	2.23934e-06	****
CD4 CXCR5+ Tn (%)	3	4	33	26	-72.5956	183.788	111.192	-3.28989	0.00100226	Dunn Test	0.00240542	**
CD4 CXCR5+ Tn (%)	3	9	33	36	-60.1629	183.788	123.625	-2.96665	0.00301065	Dunn Test	0.0060213	**
CD4 CXCR5+ Tn (%)	4	5	26	30	89.0577	111.192	200.25	3.94983	7.82063e-05	Dunn Test	0.000234619	***
CD4 CXCR5+ Tn (%)	4	6	26	32	73.6202	111.192	184.812	3.31359	0.000921073	Dunn Test	0.00236847	**
CD4 CXCR5+ Tn (%)	5	7	30	32	-122.562	200.25	77.6875	-5.73127	9.96789e-09	Dunn Test	1.15063e-07	****
CD4 CXCR5+ Tn (%)	5	8	30	35	-119.107	200.25	81.1429	-5.68892	1.27848e-08	Dunn Test	1.15063e-07	****
CD4 CXCR5+ Tn (%)	5	9	30	36	-76.625	200.25	123.625	-3.68353	0.000230026	Dunn Test	0.000636996	***
CD4 CXCR5+ Tn (%)	6	7	32	32	-107.125	184.812	77.6875	-5.09219	3.5395e-07	Dunn Test	2.23932e-06	****
CD4 CXCR5+ Tn (%)	6	8	32	35	-103.67	184.812	81.1429	-5.03706	4.72739e-07	Dunn Test	2.23934e-06	****
CD4 CXCR5+ Tn (%)	6	9	32	36	-61.1875	184.812	123.625	-2.99287	0.00276365	Dunn Test	0.00585243	**
CD4 CXCR5+ Tn (%)	7	9	32	36	45.9375	77.6875	123.625	2.24695	0.0246434	Dunn Test	0.0385722	*
CD4 CXCR5+ Tn (cells/μL)	1	7	37	32	-141.079	222.892	81.8125	-6.94493	3.7866e-12	Dunn Test	1.36318e-10	****
CD4 CXCR5+ Tn (cells/μL)	1	8	37	35	-122.263	222.892	100.629	-6.16194	7.18587e-10	Dunn Test	1.29346e-08	****
CD4 CXCR5+ Tn (cells/μL)	1	4	37	26	-122.046	222.892	100.846	-5.66751	1.44884e-08	Dunn Test	1.73861e-07	****
CD4 CXCR5+ Tn (cells/μL)	1	9	37	36	-89.6974	222.892	133.194	-4.55327	5.28182e-06	Dunn Test	4.75364e-05	****
CD4 CXCR5+ Tn (cells/μL)	1	6	37	32	-75.8919	222.892	147	-3.73594	0.000187018	Dunn Test	0.000841583	***
CD4 CXCR5+ Tn (cells/μL)	1	2	37	30	-56.4919	222.892	166.4	-2.73252	0.00628524	Dunn Test	0.0141418	*
CD4 CXCR5+ Tn (cells/μL)	1	3	37	33	-49.6798	222.892	173.212	-2.4657	0.0136744	Dunn Test	0.0273488	*
CD4 CXCR5+ Tn (cells/μL)	1	5	37	30	-47.2252	222.892	175.667	-2.28429	0.0223546	Dunn Test	0.0423561	*
CD4 CXCR5+ Tn (cells/μL)	2	7	30	32	-84.5875	166.4	81.8125	-3.95548	7.63827e-05	Dunn Test	0.000392825	***
CD4 CXCR5+ Tn (cells/μL)	2	8	30	35	-65.7714	166.4	100.629	-3.14143	0.00168123	Dunn Test	0.0046557	**
CD4 CXCR5+ Tn (cells/μL)	2	4	30	26	-65.5538	166.4	100.846	-2.9074	0.00364452	Dunn Test	0.00874684	**
CD4 CXCR5+ Tn (cells/μL)	3	7	33	32	-91.3996	173.212	81.8125	-4.37797	1.19792e-05	Dunn Test	7.18752e-05	****
CD4 CXCR5+ Tn (cells/μL)	3	8	33	35	-72.5835	173.212	100.629	-3.5549	0.000378122	Dunn Test	0.00136124	**
CD4 CXCR5+ Tn (cells/μL)	3	4	33	26	-72.366	173.212	100.846	-3.27948	0.00103999	Dunn Test	0.00311998	**
CD4 CXCR5+ Tn (cells/μL)	4	5	26	30	74.8205	100.846	175.667	3.31838	0.000905398	Dunn Test	0.00296312	**
CD4 CXCR5+ Tn (cells/μL)	5	7	30	32	-93.8542	175.667	81.8125	-4.3888	1.13977e-05	Dunn Test	7.18752e-05	****
CD4 CXCR5+ Tn (cells/μL)	5	8	30	35	-75.0381	175.667	100.629	-3.58404	0.000338324	Dunn Test	0.0013533	**
CD4 CXCR5+ Tn (cells/μL)	6	7	32	32	-65.1875	147	81.8125	-3.09868	0.00194383	Dunn Test	0.00499843	**
CD4 CXCR5+ Tn (cells/μL)	6	8	32	35	-46.3714	147	100.629	-2.25307	0.0242547	Dunn Test	0.0436585	*
CD4 CXCR5+ Tn (cells/μL)	7	9	32	36	51.3819	81.8125	133.194	2.51325	0.0119626	Dunn Test	0.0253325	*
CD4 CXCR5+CD38-HLA-DR- (%)	1	8	37	35	79.5761	147.581	227.157	4.01057	6.05721e-05	Dunn Test	0.000198236	***
CD4 CXCR5+CD38-HLA-DR- (%)	1	3	37	33	-66.5356	147.581	81.0455	-3.30231	0.000958911	Dunn Test	0.00246577	**
CD4 CXCR5+CD38-HLA-DR- (%)	1	4	37	26	-62.9657	147.581	84.6154	-2.92399	0.00345572	Dunn Test	0.00777537	**
CD4 CXCR5+CD38-HLA-DR- (%)	1	2	37	30	-56.7644	147.581	90.8167	-2.74571	0.00603793	Dunn Test	0.0120759	*
CD4 CXCR5+CD38-HLA-DR- (%)	1	5	37	30	47.1523	147.581	194.733	2.28077	0.022562	Dunn Test	0.0369196	*
CD4 CXCR5+CD38-HLA-DR- (%)	2	8	30	35	136.34	90.8167	227.157	6.51205	7.41307e-11	Dunn Test	8.89568e-10	****
CD4 CXCR5+CD38-HLA-DR- (%)	2	5	30	30	103.917	90.8167	194.733	4.78284	1.72835e-06	Dunn Test	8.88863e-06	****
CD4 CXCR5+CD38-HLA-DR- (%)	2	6	30	32	90.9177	90.8167	181.734	4.25151	2.12332e-05	Dunn Test	7.64396e-05	****
CD4 CXCR5+CD38-HLA-DR- (%)	2	9	30	36	60.2111	90.8167	151.028	2.89449	0.00379778	Dunn Test	0.00804236	**
CD4 CXCR5+CD38-HLA-DR- (%)	2	7	30	32	46.1052	90.8167	136.922	2.15598	0.0310852	Dunn Test	0.0466277	*
CD4 CXCR5+CD38-HLA-DR- (%)	3	8	33	35	146.112	81.0455	227.157	7.1561	8.30023e-13	Dunn Test	2.98808e-11	****
CD4 CXCR5+CD38-HLA-DR- (%)	3	5	33	30	113.688	81.0455	194.733	5.3557	8.52236e-08	Dunn Test	7.67013e-07	****
CD4 CXCR5+CD38-HLA-DR- (%)	3	6	33	32	100.689	81.0455	181.734	4.82294	1.41456e-06	Dunn Test	8.48734e-06	****
CD4 CXCR5+CD38-HLA-DR- (%)	3	9	33	36	69.9823	81.0455	151.028	3.45086	0.000558806	Dunn Test	0.00154746	**
CD4 CXCR5+CD38-HLA-DR- (%)	3	7	33	32	55.8764	81.0455	136.922	2.67645	0.00744069	Dunn Test	0.0133932	*
CD4 CXCR5+CD38-HLA-DR- (%)	4	8	26	35	142.542	84.6154	227.157	6.54264	6.04422e-11	Dunn Test	8.89568e-10	****
CD4 CXCR5+CD38-HLA-DR- (%)	4	5	26	30	110.118	84.6154	194.733	4.8839	1.04009e-06	Dunn Test	7.48866e-06	****
CD4 CXCR5+CD38-HLA-DR- (%)	4	6	26	32	97.119	84.6154	181.734	4.37126	1.2353e-05	Dunn Test	4.94119e-05	****
CD4 CXCR5+CD38-HLA-DR- (%)	4	9	26	36	66.4124	84.6154	151.028	3.06652	0.00216564	Dunn Test	0.00519752	**
CD4 CXCR5+CD38-HLA-DR- (%)	4	7	26	32	52.3065	84.6154	136.922	2.35428	0.0185586	Dunn Test	0.0318147	*
CD4 CXCR5+CD38-HLA-DR- (%)	5	7	30	32	-57.8115	194.733	136.922	-2.70339	0.0068636	Dunn Test	0.0130047	*
CD4 CXCR5+CD38-HLA-DR- (%)	5	9	30	36	-43.7056	194.733	151.028	-2.10103	0.0356386	Dunn Test	0.0493457	*
CD4 CXCR5+CD38-HLA-DR- (%)	6	8	32	35	45.4228	181.734	227.157	2.20699	0.0273148	Dunn Test	0.0427535	*
CD4 CXCR5+CD38-HLA-DR- (%)	6	7	32	32	-44.8125	181.734	136.922	-2.13017	0.0331576	Dunn Test	0.0477469	*
CD4 CXCR5+CD38-HLA-DR- (%)	7	8	32	35	90.2353	136.922	227.157	4.38433	1.16344e-05	Dunn Test	4.94119e-05	****
CD4 CXCR5+CD38-HLA-DR- (%)	8	9	35	36	-76.1294	227.157	151.028	-3.81121	0.000138285	Dunn Test	0.000414856	***
CD4 CXCR5+CD38-HLA-DR- (cells/μL)	1	6	37	32	-86.9569	189.676	102.719	-4.28063	1.86361e-05	Dunn Test	0.000670899	***
CD4 CXCR5+CD38-HLA-DR- (cells/μL)	1	4	37	26	-73.1372	189.676	116.538	-3.39632	0.000682989	Dunn Test	0.00587282	**
CD4 CXCR5+CD38-HLA-DR- (cells/μL)	1	7	37	32	-69.3319	189.676	120.344	-3.41301	0.000642501	Dunn Test	0.00587282	**
CD4 CXCR5+CD38-HLA-DR- (cells/μL)	1	3	37	33	-54.3423	189.676	135.333	-2.69712	0.00699426	Dunn Test	0.0300088	*
CD4 CXCR5+CD38-HLA-DR- (cells/μL)	1	5	37	30	-55.2757	189.676	134.4	-2.67369	0.0075022	Dunn Test	0.0300088	*
CD4 CXCR5+CD38-HLA-DR- (cells/μL)	2	6	30	32	-88.1479	190.867	102.719	-4.12197	3.75651e-05	Dunn Test	0.000676171	***
CD4 CXCR5+CD38-HLA-DR- (cells/μL)	2	4	30	26	-74.3282	190.867	116.538	-3.29655	0.000978803	Dunn Test	0.00587282	**
CD4 CXCR5+CD38-HLA-DR- (cells/μL)	2	7	30	32	-70.5229	190.867	120.344	-3.29779	0.000974497	Dunn Test	0.00587282	**
CD4 CXCR5+CD38-HLA-DR- (cells/μL)	2	3	30	33	-55.5333	190.867	135.333	-2.6161	0.00889414	Dunn Test	0.030607	*
CD4 CXCR5+CD38-HLA-DR- (cells/μL)	2	5	30	30	-56.4667	190.867	134.4	-2.59891	0.00935215	Dunn Test	0.030607	*
CD4 CXCR5+CD38-HLA-DR- (cells/μL)	6	8	32	35	63.3955	102.719	166.114	3.08023	0.00206842	Dunn Test	0.0106376	*
CD4 CXCR5+CD38-HLA-DR+ (%)	1	2	37	30	70.6315	124.135	194.767	3.41663	0.000634004	Dunn Test	0.00456483	**
CD4 CXCR5+CD38-HLA-DR+ (%)	1	4	37	26	60.5572	124.135	184.692	2.81228	0.00491916	Dunn Test	0.0160991	*
CD4 CXCR5+CD38-HLA-DR+ (%)	1	7	37	32	50.7555	124.135	174.891	2.49868	0.0124658	Dunn Test	0.0345207	*
CD4 CXCR5+CD38-HLA-DR+ (%)	2	6	30	32	-88.126	194.767	106.641	-4.12116	3.76965e-05	Dunn Test	0.00135707	**
CD4 CXCR5+CD38-HLA-DR+ (%)	2	5	30	30	-82.5833	194.767	112.183	-3.80114	0.000144032	Dunn Test	0.00224014	**
CD4 CXCR5+CD38-HLA-DR+ (%)	2	8	30	35	-78.2238	194.767	116.543	-3.73639	0.000186678	Dunn Test	0.00224014	**
CD4 CXCR5+CD38-HLA-DR+ (%)	4	6	26	32	-78.0517	184.692	106.641	-3.51322	0.000442706	Dunn Test	0.00398435	**
CD4 CXCR5+CD38-HLA-DR+ (%)	4	5	26	30	-72.509	184.692	112.183	-3.21604	0.00129975	Dunn Test	0.00668442	**
CD4 CXCR5+CD38-HLA-DR+ (%)	4	8	26	35	-68.1495	184.692	116.543	-3.1282	0.00175883	Dunn Test	0.00791474	**
CD4 CXCR5+CD38-HLA-DR+ (%)	5	7	30	32	62.7073	112.183	174.891	2.93247	0.00336277	Dunn Test	0.0134511	*
CD4 CXCR5+CD38-HLA-DR+ (%)	6	7	32	32	68.25	106.641	174.891	3.24443	0.00117686	Dunn Test	0.00668442	**
CD4 CXCR5+CD38-HLA-DR+ (%)	6	9	32	36	53.276	106.641	159.917	2.60603	0.00915983	Dunn Test	0.0274795	*
CD4 CXCR5+CD38-HLA-DR+ (%)	7	8	32	35	-58.3478	174.891	116.543	-2.83512	0.00458083	Dunn Test	0.0160991	*
CD4 CXCR5+CD38-HLA-DR+ (cells/μL)	1	2	37	30	60.0874	147.946	208.033	2.90653	0.00365458	Dunn Test	0.018795	*
CD4 CXCR5+CD38-HLA-DR+ (cells/μL)	1	6	37	32	-49.2428	147.946	98.7031	-2.42416	0.0153436	Dunn Test	0.0495524	*
CD4 CXCR5+CD38-HLA-DR+ (cells/μL)	2	6	30	32	-109.33	208.033	98.7031	-5.11267	3.17636e-07	Dunn Test	1.14349e-05	****
CD4 CXCR5+CD38-HLA-DR+ (cells/μL)	2	5	30	30	-98.9667	208.033	109.067	-4.55515	5.23488e-06	Dunn Test	9.42279e-05	****
CD4 CXCR5+CD38-HLA-DR+ (cells/μL)	2	8	30	35	-77.119	208.033	130.914	-3.68356	0.000230001	Dunn Test	0.00276001	**
CD4 CXCR5+CD38-HLA-DR+ (cells/μL)	2	3	30	33	-63.4273	208.033	144.606	-2.98807	0.00280742	Dunn Test	0.018795	*
CD4 CXCR5+CD38-HLA-DR+ (cells/μL)	2	7	30	32	-52.299	208.033	155.734	-2.44569	0.0144577	Dunn Test	0.0495524	*
CD4 CXCR5+CD38-HLA-DR+ (cells/μL)	2	9	30	36	-49.8667	208.033	158.167	-2.39728	0.0165175	Dunn Test	0.0495524	*
CD4 CXCR5+CD38-HLA-DR+ (cells/μL)	4	6	26	32	-67.0276	165.731	98.7031	-3.01696	0.00255324	Dunn Test	0.018795	*
CD4 CXCR5+CD38-HLA-DR+ (cells/μL)	4	5	26	30	-56.6641	165.731	109.067	-2.51321	0.0119637	Dunn Test	0.0478549	*
CD4 CXCR5+CD38-HLA-DR+ (cells/μL)	6	9	32	36	59.4635	98.7031	158.167	2.90864	0.00363001	Dunn Test	0.018795	*
CD4 CXCR5+CD38-HLA-DR+ (cells/μL)	6	7	32	32	57.0312	98.7031	155.734	2.71107	0.00670664	Dunn Test	0.0301799	*
CD4 CXCR5+CD38+ (%)	1	8	37	35	-99.973	156.473	56.5	-5.03856	4.69055e-07	Dunn Test	3.3772e-06	****
CD4 CXCR5+CD38+ (%)	1	3	37	33	63.9361	156.473	220.409	3.17329	0.00150721	Dunn Test	0.00319174	**
CD4 CXCR5+CD38+ (%)	1	5	37	30	-53.5563	156.473	102.917	-2.59054	0.00958266	Dunn Test	0.0164274	*
CD4 CXCR5+CD38+ (%)	1	4	37	26	50.9693	156.473	207.442	2.36691	0.0179375	Dunn Test	0.0293522	*
CD4 CXCR5+CD38+ (%)	2	8	30	35	-138.633	195.133	56.5	-6.62156	3.55419e-11	Dunn Test	4.26503e-10	****
CD4 CXCR5+CD38+ (%)	2	5	30	30	-92.2167	195.133	102.917	-4.24434	2.1924e-05	Dunn Test	8.76958e-05	****
CD4 CXCR5+CD38+ (%)	2	6	30	32	-69.5865	195.133	125.547	-3.25401	0.00113787	Dunn Test	0.0025602	**
CD4 CXCR5+CD38+ (%)	2	9	30	36	-64.6472	195.133	130.486	-3.10774	0.00188524	Dunn Test	0.00357203	**
CD4 CXCR5+CD38+ (%)	2	7	30	32	-57.774	195.133	137.359	-2.70164	0.00689993	Dunn Test	0.0124199	*
CD4 CXCR5+CD38+ (%)	3	8	33	35	-163.909	220.409	56.5	-8.02776	9.92666e-16	Dunn Test	3.5736e-14	****
CD4 CXCR5+CD38+ (%)	3	5	33	30	-117.492	220.409	102.917	-5.53493	3.11353e-08	Dunn Test	2.80218e-07	****
CD4 CXCR5+CD38+ (%)	3	6	33	32	-94.8622	220.409	125.547	-4.54384	5.52374e-06	Dunn Test	2.84078e-05	****
CD4 CXCR5+CD38+ (%)	3	9	33	36	-89.923	220.409	130.486	-4.43414	9.2441e-06	Dunn Test	4.15985e-05	****
CD4 CXCR5+CD38+ (%)	3	7	33	32	-83.0497	220.409	137.359	-3.97803	6.94878e-05	Dunn Test	0.000250156	***
CD4 CXCR5+CD38+ (%)	4	8	26	35	-150.942	207.442	56.5	-6.92822	4.26168e-12	Dunn Test	7.67102e-11	****
CD4 CXCR5+CD38+ (%)	4	5	26	30	-104.526	207.442	102.917	-4.63587	3.55443e-06	Dunn Test	2.13266e-05	****
CD4 CXCR5+CD38+ (%)	4	6	26	32	-81.8954	207.442	125.547	-3.68606	0.000227754	Dunn Test	0.000630702	***
CD4 CXCR5+CD38+ (%)	4	9	26	36	-76.9562	207.442	130.486	-3.55337	0.000380327	Dunn Test	0.000977984	***
CD4 CXCR5+CD38+ (%)	4	7	26	32	-70.0829	207.442	137.359	-3.15439	0.00160836	Dunn Test	0.00321672	**
CD4 CXCR5+CD38+ (%)	5	8	30	35	-46.4167	102.917	56.5	-2.21701	0.0266227	Dunn Test	0.0416703	*
CD4 CXCR5+CD38+ (%)	6	8	32	35	-69.0469	125.547	56.5	-3.35483	0.000794137	Dunn Test	0.00190593	**
CD4 CXCR5+CD38+ (%)	7	8	32	35	-80.8594	137.359	56.5	-3.92877	8.53805e-05	Dunn Test	0.000279427	***
CD4 CXCR5+CD38+ (%)	8	9	35	36	73.9861	56.5	130.486	3.70392	0.000212296	Dunn Test	0.000630702	***
CD4 CXCR5+CD38+ (cells/μL)	1	8	37	35	-96.4371	189.351	92.9143	-4.86033	1.17193e-06	Dunn Test	8.4379e-06	****
CD4 CXCR5+CD38+ (cells/μL)	1	6	37	32	-93.3826	189.351	95.9688	-4.59695	4.28716e-06	Dunn Test	2.20483e-05	****
CD4 CXCR5+CD38+ (cells/μL)	1	5	37	30	-86.3514	189.351	103	-4.17682	2.95611e-05	Dunn Test	0.000118244	***
CD4 CXCR5+CD38+ (cells/μL)	1	7	37	32	-70.6951	189.351	118.656	-3.48011	0.000501203	Dunn Test	0.00150361	**
CD4 CXCR5+CD38+ (cells/μL)	1	9	37	36	-49.518	189.351	139.833	-2.51366	0.0119485	Dunn Test	0.0238971	*
CD4 CXCR5+CD38+ (cells/μL)	2	8	30	35	-131.019	223.933	92.9143	-6.25785	3.90322e-10	Dunn Test	1.40516e-08	****
CD4 CXCR5+CD38+ (cells/μL)	2	6	30	32	-127.965	223.933	95.9688	-5.98387	2.17895e-09	Dunn Test	3.92211e-08	****
CD4 CXCR5+CD38+ (cells/μL)	2	5	30	30	-120.933	223.933	103	-5.56601	2.60631e-08	Dunn Test	3.12757e-07	****
CD4 CXCR5+CD38+ (cells/μL)	2	7	30	32	-105.277	223.933	118.656	-4.92296	8.52448e-07	Dunn Test	7.67203e-06	****
CD4 CXCR5+CD38+ (cells/μL)	2	9	30	36	-84.1	223.933	139.833	-4.04286	5.28033e-05	Dunn Test	0.000172811	***
CD4 CXCR5+CD38+ (cells/μL)	2	4	30	26	-60.5872	223.933	163.346	-2.68712	0.00720715	Dunn Test	0.0157577	*
CD4 CXCR5+CD38+ (cells/μL)	3	8	33	35	-97.116	190.03	92.9143	-4.75642	1.97057e-06	Dunn Test	1.18234e-05	****
CD4 CXCR5+CD38+ (cells/μL)	3	6	33	32	-94.0616	190.03	95.9688	-4.50547	6.62261e-06	Dunn Test	2.98017e-05	****
CD4 CXCR5+CD38+ (cells/μL)	3	5	33	30	-87.0303	190.03	103	-4.09987	4.13375e-05	Dunn Test	0.000148815	***
CD4 CXCR5+CD38+ (cells/μL)	3	7	33	32	-71.3741	190.03	118.656	-3.41876	0.000629077	Dunn Test	0.00174206	**
CD4 CXCR5+CD38+ (cells/μL)	3	9	33	36	-50.197	190.03	139.833	-2.47522	0.0133154	Dunn Test	0.0252292	*
CD4 CXCR5+CD38+ (cells/μL)	4	8	26	35	-70.4319	163.346	92.9143	-3.23279	0.00122587	Dunn Test	0.00315224	**
CD4 CXCR5+CD38+ (cells/μL)	4	6	26	32	-67.3774	163.346	95.9688	-3.0326	0.00242459	Dunn Test	0.00581903	**
CD4 CXCR5+CD38+ (cells/μL)	4	5	26	30	-60.3462	163.346	103	-2.67643	0.00744115	Dunn Test	0.0157577	*
CD4 CXCR5+CD38+ (cells/μL)	8	9	35	36	46.919	92.9143	139.833	2.34886	0.0188308	Dunn Test	0.0338954	*
CD4 CXCR5+CD38+HLA-DR- (%)	1	8	37	35	-110.11	164.824	54.7143	-5.54946	2.8655e-08	Dunn Test	2.06316e-07	****
CD4 CXCR5+CD38+HLA-DR- (%)	1	5	37	30	-61.8077	164.824	103.017	-2.98966	0.00279289	Dunn Test	0.00529178	**
CD4 CXCR5+CD38+HLA-DR- (%)	1	3	37	33	58.7666	164.824	223.591	2.91672	0.00353734	Dunn Test	0.00606401	**
CD4 CXCR5+CD38+HLA-DR- (%)	2	8	30	35	-139.686	194.4	54.7143	-6.67184	2.52624e-11	Dunn Test	3.03149e-10	****
CD4 CXCR5+CD38+HLA-DR- (%)	2	5	30	30	-91.3833	194.4	103.017	-4.20599	2.59945e-05	Dunn Test	9.35801e-05	****
CD4 CXCR5+CD38+HLA-DR- (%)	2	9	30	36	-66.9139	194.4	127.486	-3.21671	0.00129671	Dunn Test	0.00291759	**
CD4 CXCR5+CD38+HLA-DR- (%)	2	7	30	32	-65.8375	194.4	128.562	-3.07871	0.00207901	Dunn Test	0.00415801	**
CD4 CXCR5+CD38+HLA-DR- (%)	2	6	30	32	-62.8063	194.4	131.594	-2.93696	0.00331447	Dunn Test	0.00596605	**
CD4 CXCR5+CD38+HLA-DR- (%)	3	8	33	35	-168.877	223.591	54.7143	-8.27106	1.32768e-16	Dunn Test	4.77965e-15	****
CD4 CXCR5+CD38+HLA-DR- (%)	3	5	33	30	-120.574	223.591	103.017	-5.68012	1.34603e-08	Dunn Test	1.21143e-07	****
CD4 CXCR5+CD38+HLA-DR- (%)	3	9	33	36	-96.1048	223.591	127.486	-4.73897	2.14806e-06	Dunn Test	1.28883e-05	****
CD4 CXCR5+CD38+HLA-DR- (%)	3	7	33	32	-95.0284	223.591	128.562	-4.55181	5.31865e-06	Dunn Test	2.7353e-05	****
CD4 CXCR5+CD38+HLA-DR- (%)	3	6	33	32	-91.9972	223.591	131.594	-4.40661	1.04999e-05	Dunn Test	4.35822e-05	****
CD4 CXCR5+CD38+HLA-DR- (%)	4	8	26	35	-147.478	202.192	54.7143	-6.76922	1.29481e-11	Dunn Test	2.33066e-10	****
CD4 CXCR5+CD38+HLA-DR- (%)	4	5	26	30	-99.1756	202.192	103.017	-4.39859	1.08956e-05	Dunn Test	4.35822e-05	****
CD4 CXCR5+CD38+HLA-DR- (%)	4	9	26	36	-74.7062	202.192	127.486	-3.44948	0.00056166	Dunn Test	0.00144427	**
CD4 CXCR5+CD38+HLA-DR- (%)	4	7	26	32	-73.6298	202.192	128.562	-3.31403	0.00091961	Dunn Test	0.00220706	**
CD4 CXCR5+CD38+HLA-DR- (%)	4	6	26	32	-70.5986	202.192	131.594	-3.1776	0.00148501	Dunn Test	0.00314473	**
CD4 CXCR5+CD38+HLA-DR- (%)	5	8	30	35	-48.3024	103.017	54.7143	-2.30708	0.0210506	Dunn Test	0.0344464	*
CD4 CXCR5+CD38+HLA-DR- (%)	6	8	32	35	-76.8795	131.594	54.7143	-3.7354	0.000187416	Dunn Test	0.000613361	***
CD4 CXCR5+CD38+HLA-DR- (%)	7	8	32	35	-73.8482	128.562	54.7143	-3.58812	0.000333071	Dunn Test	0.000922351	***
CD4 CXCR5+CD38+HLA-DR- (%)	8	9	35	36	72.7718	54.7143	127.486	3.64313	0.000269342	Dunn Test	0.000808027	***
CD4 CXCR5+CD38+HLA-DR- (cells/μL)	1	8	37	35	-104.278	195.135	90.8571	-5.2555	1.47623e-07	Dunn Test	1.32861e-06	****
CD4 CXCR5+CD38+HLA-DR- (cells/μL)	1	6	37	32	-96.4789	195.135	98.6562	-4.74937	2.04048e-06	Dunn Test	1.04939e-05	****
CD4 CXCR5+CD38+HLA-DR- (cells/μL)	1	5	37	30	-90.4351	195.135	104.7	-4.37435	1.21792e-05	Dunn Test	4.87169e-05	****
CD4 CXCR5+CD38+HLA-DR- (cells/μL)	1	7	37	32	-82.4789	195.135	112.656	-4.06019	4.90319e-05	Dunn Test	0.000147096	***
CD4 CXCR5+CD38+HLA-DR- (cells/μL)	1	9	37	36	-57.4685	195.135	137.667	-2.91725	0.00353137	Dunn Test	0.0084753	**
CD4 CXCR5+CD38+HLA-DR- (cells/μL)	2	8	30	35	-132.41	223.267	90.8571	-6.32426	2.54445e-10	Dunn Test	9.16001e-09	****
CD4 CXCR5+CD38+HLA-DR- (cells/μL)	2	6	30	32	-124.61	223.267	98.6562	-5.82702	5.64244e-09	Dunn Test	1.01564e-07	****
CD4 CXCR5+CD38+HLA-DR- (cells/μL)	2	5	30	30	-118.567	223.267	104.7	-5.45709	4.84007e-08	Dunn Test	5.80808e-07	****
CD4 CXCR5+CD38+HLA-DR- (cells/μL)	2	7	30	32	-110.61	223.267	112.656	-5.17236	2.31159e-07	Dunn Test	1.66435e-06	****
CD4 CXCR5+CD38+HLA-DR- (cells/μL)	2	9	30	36	-85.6	223.267	137.667	-4.11497	3.87234e-05	Dunn Test	0.000126731	***
CD4 CXCR5+CD38+HLA-DR- (cells/μL)	2	4	30	26	-63.6897	223.267	159.577	-2.82472	0.00473219	Dunn Test	0.0106474	*
CD4 CXCR5+CD38+HLA-DR- (cells/μL)	3	8	33	35	-102.476	193.333	90.8571	-5.01894	5.19567e-07	Dunn Test	3.1174e-06	****
CD4 CXCR5+CD38+HLA-DR- (cells/μL)	3	6	33	32	-94.6771	193.333	98.6562	-4.53495	5.76161e-06	Dunn Test	2.59273e-05	****
CD4 CXCR5+CD38+HLA-DR- (cells/μL)	3	5	33	30	-88.6333	193.333	104.7	-4.17539	2.97475e-05	Dunn Test	0.000107091	***
CD4 CXCR5+CD38+HLA-DR- (cells/μL)	3	7	33	32	-80.6771	193.333	112.656	-3.86437	0.000111378	Dunn Test	0.000308433	***
CD4 CXCR5+CD38+HLA-DR- (cells/μL)	3	9	33	36	-55.6667	193.333	137.667	-2.74493	0.00605234	Dunn Test	0.0122138	*
CD4 CXCR5+CD38+HLA-DR- (cells/μL)	4	8	26	35	-68.7198	159.577	90.8571	-3.15421	0.00160935	Dunn Test	0.00413832	**
CD4 CXCR5+CD38+HLA-DR- (cells/μL)	4	6	26	32	-60.9207	159.577	98.6562	-2.74198	0.00610691	Dunn Test	0.0122138	*
CD4 CXCR5+CD38+HLA-DR- (cells/μL)	4	5	26	30	-54.8769	159.577	104.7	-2.43386	0.0149387	Dunn Test	0.028305	*
CD4 CXCR5+CD38+HLA-DR- (cells/μL)	8	9	35	36	46.8095	90.8571	137.667	2.34338	0.0191098	Dunn Test	0.0343977	*
CD4 CXCR5+CD95+ (%)	1	7	37	32	140.113	67.1216	207.234	6.89735	5.29825e-12	Dunn Test	1.90737e-10	****
CD4 CXCR5+CD95+ (%)	1	9	37	36	125.406	67.1216	192.528	6.36594	1.94095e-10	Dunn Test	3.49371e-09	****
CD4 CXCR5+CD95+ (%)	1	4	37	26	122.282	67.1216	189.404	5.6785	1.3588e-08	Dunn Test	1.63056e-07	****
CD4 CXCR5+CD95+ (%)	1	6	37	32	101.347	67.1216	168.469	4.98903	6.06841e-07	Dunn Test	3.64104e-06	****
CD4 CXCR5+CD95+ (%)	1	3	37	33	84.7572	67.1216	151.879	4.20667	2.59162e-05	Dunn Test	0.000103665	***
CD4 CXCR5+CD95+ (%)	1	2	37	30	82.0117	67.1216	149.133	3.96692	7.28084e-05	Dunn Test	0.000238282	***
CD4 CXCR5+CD95+ (%)	2	7	30	32	58.101	149.133	207.234	2.71692	0.00658926	Dunn Test	0.0158142	*
CD4 CXCR5+CD95+ (%)	2	5	30	30	-49.45	149.133	99.6833	-2.27596	0.0228483	Dunn Test	0.0432915	*
CD4 CXCR5+CD95+ (%)	3	7	33	32	55.3556	151.879	207.234	2.65149	0.00801377	Dunn Test	0.018031	*
CD4 CXCR5+CD95+ (%)	3	5	33	30	-52.1955	151.879	99.6833	-2.45886	0.013938	Dunn Test	0.0295159	*
CD4 CXCR5+CD95+ (%)	3	8	33	35	-47.6502	151.879	104.229	-2.33375	0.0196088	Dunn Test	0.0392175	*
CD4 CXCR5+CD95+ (%)	4	5	26	30	-89.7205	189.404	99.6833	-3.97922	6.91412e-05	Dunn Test	0.000238282	***
CD4 CXCR5+CD95+ (%)	4	8	26	35	-85.1753	189.404	104.229	-3.90951	9.24831e-05	Dunn Test	0.000277449	***
CD4 CXCR5+CD95+ (%)	5	7	30	32	107.551	99.6833	207.234	5.0293	4.92274e-07	Dunn Test	3.64104e-06	****
CD4 CXCR5+CD95+ (%)	5	9	30	36	92.8444	99.6833	192.528	4.46323	8.07345e-06	Dunn Test	4.15206e-05	****
CD4 CXCR5+CD95+ (%)	5	6	30	32	68.7854	99.6833	168.469	3.21654	0.00129745	Dunn Test	0.00359295	**
CD4 CXCR5+CD95+ (%)	6	8	32	35	-64.2402	168.469	104.229	-3.12127	0.00180072	Dunn Test	0.00463043	**
CD4 CXCR5+CD95+ (%)	7	8	32	35	-103.006	207.234	104.229	-5.0048	5.59211e-07	Dunn Test	3.64104e-06	****
CD4 CXCR5+CD95+ (%)	8	9	35	36	88.2992	104.229	192.528	4.42045	9.84977e-06	Dunn Test	4.4324e-05	****
CD4 CXCR5+CD95+ (cells/μL)	1	2	37	30	62.6946	139.405	202.1	3.03254	0.00242503	Dunn Test	0.0218253	*
CD4 CXCR5+CD95+ (cells/μL)	2	5	30	30	-91.2333	202.1	110.867	-4.19906	2.68028e-05	Dunn Test	0.0006531	***
CD4 CXCR5+CD95+ (cells/μL)	2	6	30	32	-88.3187	202.1	113.781	-4.12996	3.62833e-05	Dunn Test	0.0006531	***
CD4 CXCR5+CD95+ (cells/μL)	2	8	30	35	-69.9	202.1	132.2	-3.33863	0.000841937	Dunn Test	0.0101032	*
CD4 CXCR5+CD95+ (cells/μL)	5	9	30	36	58.55	110.867	169.417	2.81462	0.00488352	Dunn Test	0.0351613	*
CD4 CXCR5+CD95+ (cells/μL)	6	9	32	36	55.6354	113.781	169.417	2.7213	0.00650264	Dunn Test	0.0390159	*
CD4 CXCR5+HLA-DR+ (%)	1	2	37	30	87.6505	110.216	197.867	4.23973	2.23786e-05	Dunn Test	0.000348053	***
CD4 CXCR5+HLA-DR+ (%)	1	4	37	26	85.053	110.216	195.269	3.94973	7.82401e-05	Dunn Test	0.00046944	***
CD4 CXCR5+HLA-DR+ (%)	1	7	37	32	67.565	110.216	177.781	3.32609	0.000880747	Dunn Test	0.00317069	**
CD4 CXCR5+HLA-DR+ (%)	1	9	37	36	53.7143	110.216	163.931	2.72672	0.00639666	Dunn Test	0.0164485	*
CD4 CXCR5+HLA-DR+ (%)	1	3	37	33	50.3595	110.216	160.576	2.49949	0.0124373	Dunn Test	0.0248747	*
CD4 CXCR5+HLA-DR+ (%)	2	6	30	32	-93.1479	197.867	104.719	-4.35585	1.3255e-05	Dunn Test	0.000348053	***
CD4 CXCR5+HLA-DR+ (%)	2	8	30	35	-87.5381	197.867	110.329	-4.18115	2.90044e-05	Dunn Test	0.000348053	***
CD4 CXCR5+HLA-DR+ (%)	2	5	30	30	-88.1	197.867	109.767	-4.05491	5.01525e-05	Dunn Test	0.000361098	***
CD4 CXCR5+HLA-DR+ (%)	3	6	33	32	-55.857	160.576	104.719	-2.67555	0.00746066	Dunn Test	0.0167865	*
CD4 CXCR5+HLA-DR+ (%)	3	8	33	35	-50.2472	160.576	110.329	-2.46098	0.0138557	Dunn Test	0.0262529	*
CD4 CXCR5+HLA-DR+ (%)	3	5	33	30	-50.8091	160.576	109.767	-2.39359	0.0166846	Dunn Test	0.0300323	*
CD4 CXCR5+HLA-DR+ (%)	4	6	26	32	-90.5505	195.269	104.719	-4.07567	4.58827e-05	Dunn Test	0.000361098	***
CD4 CXCR5+HLA-DR+ (%)	4	8	26	35	-84.9407	195.269	110.329	-3.89881	9.66682e-05	Dunn Test	0.000497151	***
CD4 CXCR5+HLA-DR+ (%)	4	5	26	30	-85.5026	195.269	109.767	-3.79221	0.000149311	Dunn Test	0.0006719	***
CD4 CXCR5+HLA-DR+ (%)	5	7	30	32	68.0146	109.767	177.781	3.18055	0.00146997	Dunn Test	0.0044099	**
CD4 CXCR5+HLA-DR+ (%)	5	9	30	36	54.1639	109.767	163.931	2.60381	0.00921928	Dunn Test	0.0195232	*
CD4 CXCR5+HLA-DR+ (%)	6	7	32	32	73.0625	104.719	177.781	3.47308	0.000514523	Dunn Test	0.00205809	**
CD4 CXCR5+HLA-DR+ (%)	6	9	32	36	59.2118	104.719	163.931	2.89628	0.00377617	Dunn Test	0.0104571	*
CD4 CXCR5+HLA-DR+ (%)	7	8	32	35	-67.4527	177.781	110.329	-3.27741	0.00104763	Dunn Test	0.00342862	**
CD4 CXCR5+HLA-DR+ (%)	8	9	35	36	53.602	110.329	163.931	2.68347	0.00728619	Dunn Test	0.0167865	*
CD4 CXCR5+HLA-DR+ (cells/μL)	1	2	37	30	70.8054	142.595	213.4	3.42487	0.00061509	Dunn Test	0.00553581	**
CD4 CXCR5+HLA-DR+ (cells/μL)	2	6	30	32	-116.806	213.4	96.5938	-5.4621	4.70534e-08	Dunn Test	1.69392e-06	****
CD4 CXCR5+HLA-DR+ (cells/μL)	2	5	30	30	-107.517	213.4	105.883	-4.94852	7.47803e-07	Dunn Test	1.34605e-05	****
CD4 CXCR5+HLA-DR+ (cells/μL)	2	8	30	35	-84.6143	213.4	128.786	-4.04143	5.31254e-05	Dunn Test	0.000637504	***
CD4 CXCR5+HLA-DR+ (cells/μL)	2	3	30	33	-63.703	213.4	149.697	-3.00097	0.00269124	Dunn Test	0.0138406	*
CD4 CXCR5+HLA-DR+ (cells/μL)	2	7	30	32	-59.6813	213.4	153.719	-2.79082	0.0052575	Dunn Test	0.02103	*
CD4 CXCR5+HLA-DR+ (cells/μL)	2	9	30	36	-53.4556	213.4	159.944	-2.56972	0.0101779	Dunn Test	0.0303825	*
CD4 CXCR5+HLA-DR+ (cells/μL)	3	6	33	32	-53.1032	149.697	96.5938	-2.54361	0.0109715	Dunn Test	0.0303825	*
CD4 CXCR5+HLA-DR+ (cells/μL)	4	6	26	32	-73.2524	169.846	96.5938	-3.29703	0.000977118	Dunn Test	0.00703525	**
CD4 CXCR5+HLA-DR+ (cells/μL)	4	5	26	30	-63.9628	169.846	105.883	-2.83684	0.00455626	Dunn Test	0.0205032	*
CD4 CXCR5+HLA-DR+ (cells/μL)	5	9	30	36	54.0611	105.883	159.944	2.59883	0.00935408	Dunn Test	0.0303825	*
CD4 CXCR5+HLA-DR+ (cells/μL)	6	9	32	36	63.3507	96.5938	159.944	3.09868	0.00194384	Dunn Test	0.011663	*
CD4 CXCR5+HLA-DR+ (cells/μL)	6	7	32	32	57.125	96.5938	153.719	2.71544	0.0066188	Dunn Test	0.0238277	*
CD4 HLA-DR+ (%)	1	7	37	32	177.647	60.2432	237.891	8.74528	2.22455e-18	Dunn Test	8.00839e-17	****
CD4 HLA-DR+ (%)	1	9	37	36	136.937	60.2432	197.181	6.95146	3.61514e-12	Dunn Test	4.33817e-11	****
CD4 HLA-DR+ (%)	1	4	37	26	129.526	60.2432	189.769	6.01503	1.79851e-09	Dunn Test	1.29492e-08	****
CD4 HLA-DR+ (%)	1	2	37	30	115.523	60.2432	175.767	5.58802	2.29673e-08	Dunn Test	1.3118e-07	****
CD4 HLA-DR+ (%)	1	8	37	35	99.9425	60.2432	160.186	5.03712	4.72582e-07	Dunn Test	1.89033e-06	****
CD4 HLA-DR+ (%)	1	3	37	33	62.0295	60.2432	122.273	3.07872	0.00207889	Dunn Test	0.00415778	**
CD4 HLA-DR+ (%)	2	6	30	32	-92.4542	175.767	83.3125	-4.32345	1.53611e-05	Dunn Test	4.60832e-05	****
CD4 HLA-DR+ (%)	2	5	30	30	-74.7167	175.767	101.05	-3.43896	0.000583957	Dunn Test	0.00123661	**
CD4 HLA-DR+ (%)	2	7	30	32	62.124	175.767	237.891	2.90511	0.00367123	Dunn Test	0.00660822	**
CD4 HLA-DR+ (%)	2	3	30	33	-53.4939	175.767	122.273	-2.52009	0.0117325	Dunn Test	0.0191987	*
CD4 HLA-DR+ (%)	3	7	33	32	115.618	122.273	237.891	5.53814	3.05696e-08	Dunn Test	1.37563e-07	****
CD4 HLA-DR+ (%)	3	9	33	36	74.9078	122.273	197.181	3.69381	0.000220918	Dunn Test	0.000497065	***
CD4 HLA-DR+ (%)	3	4	33	26	67.4965	122.273	189.769	3.05888	0.00222165	Dunn Test	0.00420944	**
CD4 HLA-DR+ (%)	4	6	26	32	-106.457	189.769	83.3125	-4.79164	1.6542e-06	Dunn Test	5.95511e-06	****
CD4 HLA-DR+ (%)	4	5	26	30	-88.7192	189.769	101.05	-3.93491	8.32277e-05	Dunn Test	0.000230477	***
CD4 HLA-DR+ (%)	4	7	26	32	48.1214	189.769	237.891	2.16596	0.0303145	Dunn Test	0.0474488	*
CD4 HLA-DR+ (%)	5	7	30	32	136.841	101.05	237.891	6.3991	1.563e-10	Dunn Test	1.4067e-09	****
CD4 HLA-DR+ (%)	5	9	30	36	96.1306	101.05	197.181	4.62131	3.81323e-06	Dunn Test	1.24797e-05	****
CD4 HLA-DR+ (%)	5	8	30	35	59.1357	101.05	160.186	2.82457	0.00473448	Dunn Test	0.00811625	**
CD4 HLA-DR+ (%)	6	7	32	32	154.578	83.3125	237.891	7.34805	2.01126e-13	Dunn Test	3.62027e-12	****
CD4 HLA-DR+ (%)	6	9	32	36	113.868	83.3125	197.181	5.56977	2.55071e-08	Dunn Test	1.3118e-07	****
CD4 HLA-DR+ (%)	6	8	32	35	76.8732	83.3125	160.186	3.73517	0.000187588	Dunn Test	0.000450211	***
CD4 HLA-DR+ (%)	7	8	32	35	-77.7049	237.891	160.186	-3.77558	0.000159635	Dunn Test	0.000410489	***
CD4 HLA-DR+ (cells/μL)	1	7	37	32	118.278	83.3784	201.656	5.82247	5.7983e-09	Dunn Test	2.08739e-07	****
CD4 HLA-DR+ (cells/μL)	1	9	37	36	98.705	83.3784	182.083	5.01051	5.42847e-07	Dunn Test	9.77124e-06	****
CD4 HLA-DR+ (cells/μL)	1	2	37	30	89.755	83.3784	173.133	4.34145	1.41543e-05	Dunn Test	0.000127389	***
CD4 HLA-DR+ (cells/μL)	1	4	37	26	85.3139	83.3784	168.692	3.96178	7.43943e-05	Dunn Test	0.000382599	***
CD4 HLA-DR+ (cells/μL)	1	8	37	35	73.0216	83.3784	156.4	3.68021	0.00023304	Dunn Test	0.00104868	**
CD4 HLA-DR+ (cells/μL)	1	3	37	33	61.864	83.3784	145.242	3.07043	0.00213748	Dunn Test	0.00641243	**
CD4 HLA-DR+ (cells/μL)	2	6	30	32	-74.2271	173.133	98.9062	-3.471	0.00051852	Dunn Test	0.00207408	**
CD4 HLA-DR+ (cells/μL)	2	5	30	30	-60.4333	173.133	112.7	-2.78147	0.00541128	Dunn Test	0.0139147	*
CD4 HLA-DR+ (cells/μL)	3	7	33	32	56.4138	145.242	201.656	2.70218	0.00688874	Dunn Test	0.016533	*
CD4 HLA-DR+ (cells/μL)	4	6	26	32	-69.7861	168.692	98.9062	-3.14101	0.00168367	Dunn Test	0.00551021	**
CD4 HLA-DR+ (cells/μL)	4	5	26	30	-55.9923	168.692	112.7	-2.48333	0.0130161	Dunn Test	0.0292861	*
CD4 HLA-DR+ (cells/μL)	5	7	30	32	88.9562	112.7	201.656	4.15977	3.18573e-05	Dunn Test	0.000229373	***
CD4 HLA-DR+ (cells/μL)	5	9	30	36	69.3833	112.7	182.083	3.3354	0.000851771	Dunn Test	0.00306638	**
CD4 HLA-DR+ (cells/μL)	6	7	32	32	102.75	98.9062	201.656	4.88421	1.03843e-06	Dunn Test	1.24612e-05	****
CD4 HLA-DR+ (cells/μL)	6	9	32	36	83.1771	98.9062	182.083	4.06844	4.73285e-05	Dunn Test	0.000283971	***
CD4 HLA-DR+ (cells/μL)	6	8	32	35	57.4938	98.9062	156.4	2.79348	0.00521449	Dunn Test	0.0139147	*
CD4 Tcm (%)	1	7	37	32	149.167	81.2703	230.438	7.34307	2.08743e-13	Dunn Test	7.51475e-12	****
CD4 Tcm (%)	1	9	37	36	134.424	81.2703	215.694	6.82372	8.87123e-12	Dunn Test	1.59682e-10	****
CD4 Tcm (%)	1	2	37	30	111.363	81.2703	192.633	5.38665	7.17846e-08	Dunn Test	2.87139e-07	****
CD4 Tcm (%)	1	4	37	26	102.46	81.2703	183.731	4.75803	1.95494e-06	Dunn Test	5.86483e-06	****
CD4 Tcm (%)	1	8	37	35	66.5869	81.2703	147.857	3.35591	0.00079104	Dunn Test	0.00149881	**
CD4 Tcm (%)	2	6	30	32	-103.633	192.633	89	-4.8461	1.25912e-06	Dunn Test	4.53282e-06	****
CD4 Tcm (%)	2	5	30	30	-104.35	192.633	88.2833	-4.80276	1.5649e-06	Dunn Test	5.1215e-06	****
CD4 Tcm (%)	2	3	30	33	-98.3152	192.633	94.3182	-4.63149	3.63039e-06	Dunn Test	1.00534e-05	****
CD4 Tcm (%)	3	7	33	32	136.119	94.3182	230.438	6.52001	7.0303e-11	Dunn Test	5.06181e-10	****
CD4 Tcm (%)	3	9	33	36	121.376	94.3182	215.694	5.98509	2.16272e-09	Dunn Test	9.73222e-09	****
CD4 Tcm (%)	3	4	33	26	89.4126	94.3182	183.731	4.052	5.07816e-05	Dunn Test	0.000114259	***
CD4 Tcm (%)	3	8	33	35	53.539	94.3182	147.857	2.62216	0.00873737	Dunn Test	0.0142975	*
CD4 Tcm (%)	4	6	26	32	-94.7308	183.731	89	-4.26375	2.01023e-05	Dunn Test	5.16916e-05	****
CD4 Tcm (%)	4	5	26	30	-95.4474	183.731	88.2833	-4.23322	2.3037e-05	Dunn Test	5.52888e-05	****
CD4 Tcm (%)	5	7	30	32	142.154	88.2833	230.438	6.64741	2.98293e-11	Dunn Test	2.68464e-10	****
CD4 Tcm (%)	5	9	30	36	127.411	88.2833	215.694	6.12492	9.07294e-10	Dunn Test	4.66608e-09	****
CD4 Tcm (%)	5	8	30	35	59.5738	88.2833	147.857	2.84542	0.00443528	Dunn Test	0.00760333	**
CD4 Tcm (%)	6	7	32	32	141.438	89	230.438	6.72323	1.77744e-11	Dunn Test	2.13293e-10	****
CD4 Tcm (%)	6	9	32	36	126.694	89	215.694	6.19701	5.75441e-10	Dunn Test	3.45265e-09	****
CD4 Tcm (%)	6	8	32	35	58.8571	89	147.857	2.85972	0.00424011	Dunn Test	0.00760333	**
CD4 Tcm (%)	7	8	32	35	-82.5804	230.438	147.857	-4.01238	6.01108e-05	Dunn Test	0.000127294	***
CD4 Tcm (%)	8	9	35	36	67.8373	147.857	215.694	3.39608	0.000683585	Dunn Test	0.00136717	**
CD4 Teff (%)	1	4	37	26	-101.604	170.662	69.0577	-4.71838	2.37735e-06	Dunn Test	1.22264e-05	****
CD4 Teff (%)	1	3	37	33	-87.041	170.662	83.6212	-4.32011	1.55951e-05	Dunn Test	6.23803e-05	****
CD4 Teff (%)	1	9	37	36	-74.6344	170.662	96.0278	-3.78872	0.000151428	Dunn Test	0.000419338	***
CD4 Teff (%)	1	8	37	35	56.9236	170.662	227.586	2.86895	0.00411836	Dunn Test	0.00706004	**
CD4 Teff (%)	1	5	37	30	54.2545	170.662	224.917	2.62435	0.00868136	Dunn Test	0.0140177	*
CD4 Teff (%)	2	8	30	35	81.9857	145.6	227.586	3.91596	9.00439e-05	Dunn Test	0.000270132	***
CD4 Teff (%)	2	5	30	30	79.3167	145.6	224.917	3.65067	0.000261557	Dunn Test	0.000627737	***
CD4 Teff (%)	2	4	30	26	-76.5423	145.6	69.0577	-3.39482	0.000686726	Dunn Test	0.00145424	**
CD4 Teff (%)	2	3	30	33	-61.9788	145.6	83.6212	-2.9198	0.00350258	Dunn Test	0.00630464	**
CD4 Teff (%)	2	9	30	36	-49.5722	145.6	96.0278	-2.38309	0.0171679	Dunn Test	0.0247218	*
CD4 Teff (%)	3	8	33	35	143.965	83.6212	227.586	7.05106	1.77559e-12	Dunn Test	3.19607e-11	****
CD4 Teff (%)	3	5	33	30	141.295	83.6212	224.917	6.65638	2.80657e-11	Dunn Test	2.52592e-10	****
CD4 Teff (%)	3	6	33	32	61.8944	83.6212	145.516	2.96476	0.00302921	Dunn Test	0.00573956	**
CD4 Teff (%)	3	7	33	32	54.5663	83.6212	138.188	2.61374	0.00895575	Dunn Test	0.0140177	*
CD4 Teff (%)	4	8	26	35	158.528	69.0577	227.586	7.27653	3.42517e-13	Dunn Test	1.23306e-11	****
CD4 Teff (%)	4	5	26	30	155.859	69.0577	224.917	6.9127	4.75521e-12	Dunn Test	5.70626e-11	****
CD4 Teff (%)	4	6	26	32	76.4579	69.0577	145.516	3.44138	0.000578754	Dunn Test	0.0013022	**
CD4 Teff (%)	4	7	26	32	69.1298	69.0577	138.188	3.11154	0.00186114	Dunn Test	0.00372228	**
CD4 Teff (%)	5	9	30	36	-128.889	224.917	96.0278	-6.19609	5.78822e-10	Dunn Test	3.47293e-09	****
CD4 Teff (%)	5	7	30	32	-86.7292	224.917	138.188	-4.05572	4.99812e-05	Dunn Test	0.000179932	***
CD4 Teff (%)	5	6	30	32	-79.401	224.917	145.516	-3.71303	0.000204793	Dunn Test	0.00052661	***
CD4 Teff (%)	6	8	32	35	82.0701	145.516	227.586	3.98767	6.67259e-05	Dunn Test	0.000218376	***
CD4 Teff (%)	6	9	32	36	-49.4878	145.516	96.0278	-2.42065	0.0154926	Dunn Test	0.0232389	*
CD4 Teff (%)	7	8	32	35	89.3982	138.188	227.586	4.34373	1.40083e-05	Dunn Test	6.23803e-05	****
CD4 Teff (%)	8	9	35	36	-131.558	227.586	96.0278	-6.58621	4.51193e-11	Dunn Test	3.24859e-10	****
CD4 Teff (cells/μL)	1	4	37	26	-113.48	178.865	65.3846	-5.26975	1.36608e-07	Dunn Test	6.24716e-07	****
CD4 Teff (cells/μL)	1	9	37	36	-89.1426	178.865	89.7222	-4.52511	6.03648e-06	Dunn Test	2.17313e-05	****
CD4 Teff (cells/μL)	1	3	37	33	-83.9861	178.865	94.8788	-4.16839	3.06753e-05	Dunn Test	0.000100392	***
CD4 Teff (cells/μL)	1	7	37	32	-61.1774	178.865	117.688	-3.01158	0.0025989	Dunn Test	0.00492423	**
CD4 Teff (cells/μL)	1	8	37	35	47.2208	178.865	226.086	2.37988	0.0173183	Dunn Test	0.0271068	*
CD4 Teff (cells/μL)	1	5	37	30	48.2351	178.865	227.1	2.33314	0.0196409	Dunn Test	0.028283	*
CD4 Teff (cells/μL)	2	8	30	35	80.1857	145.9	226.086	3.8299	0.000128194	Dunn Test	0.000354999	***
CD4 Teff (cells/μL)	2	5	30	30	81.2	145.9	227.1	3.73727	0.00018603	Dunn Test	0.000478362	***
CD4 Teff (cells/μL)	2	4	30	26	-80.5154	145.9	65.3846	-3.57096	0.000355677	Dunn Test	0.000853624	***
CD4 Teff (cells/μL)	2	9	30	36	-56.1778	145.9	89.7222	-2.70058	0.00692185	Dunn Test	0.011866	*
CD4 Teff (cells/μL)	2	3	30	33	-51.0212	145.9	94.8788	-2.40354	0.0162373	Dunn Test	0.0265702	*
CD4 Teff (cells/μL)	3	8	33	35	131.207	94.8788	226.086	6.42608	1.30938e-10	Dunn Test	9.42755e-10	****
CD4 Teff (cells/μL)	3	5	33	30	132.221	94.8788	227.1	6.22875	4.7016e-10	Dunn Test	2.82096e-09	****
CD4 Teff (cells/μL)	3	6	33	32	59.4337	94.8788	154.312	2.84683	0.00441576	Dunn Test	0.00794836	**
CD4 Teff (cells/μL)	4	8	26	35	160.701	65.3846	226.086	7.37611	1.62983e-13	Dunn Test	5.86737e-12	****
CD4 Teff (cells/μL)	4	5	26	30	161.715	65.3846	227.1	7.17228	7.37581e-13	Dunn Test	1.32765e-11	****
CD4 Teff (cells/μL)	4	6	26	32	88.9279	65.3846	154.312	4.00256	6.26596e-05	Dunn Test	0.000187979	***
CD4 Teff (cells/μL)	4	7	26	32	52.3029	65.3846	117.688	2.35411	0.0185673	Dunn Test	0.027851	*
CD4 Teff (cells/μL)	5	9	30	36	-137.378	227.1	89.7222	-6.60403	4.00126e-11	Dunn Test	3.60113e-10	****
CD4 Teff (cells/μL)	5	7	30	32	-109.412	227.1	117.688	-5.11634	3.11521e-07	Dunn Test	1.24608e-06	****
CD4 Teff (cells/μL)	5	6	30	32	-72.7875	227.1	154.312	-3.40368	0.000664835	Dunn Test	0.00140789	**
CD4 Teff (cells/μL)	6	8	32	35	71.7732	154.312	226.086	3.48728	0.000487962	Dunn Test	0.00109791	**
CD4 Teff (cells/μL)	6	9	32	36	-64.5903	154.312	89.7222	-3.15931	0.00158146	Dunn Test	0.00316291	**
CD4 Teff (cells/μL)	7	8	32	35	108.398	117.688	226.086	5.2668	1.38826e-07	Dunn Test	6.24716e-07	****
CD4 Teff (cells/μL)	8	9	35	36	-136.363	226.086	89.7222	-6.82664	8.69273e-12	Dunn Test	1.04313e-10	****
CD4 Tem (%)	1	8	37	35	130.707	109.878	240.586	6.58753	4.47213e-11	Dunn Test	3.21993e-10	****
CD4 Tem (%)	1	7	37	32	117.59	109.878	227.469	5.78864	7.09567e-09	Dunn Test	3.19305e-08	****
CD4 Tem (%)	1	5	37	30	85.605	109.878	195.483	4.14073	3.46204e-05	Dunn Test	7.78959e-05	****
CD4 Tem (%)	1	3	37	33	-60.0602	109.878	49.8182	-2.98091	0.0028739	Dunn Test	0.00517302	**
CD4 Tem (%)	2	8	30	35	99.8024	140.783	240.586	4.76686	1.87116e-06	Dunn Test	5.61349e-06	****
CD4 Tem (%)	2	3	30	33	-90.9652	140.783	49.8182	-4.28525	1.82534e-05	Dunn Test	4.38081e-05	****
CD4 Tem (%)	2	7	30	32	86.6854	140.783	227.469	4.05359	5.0438e-05	Dunn Test	0.00010681	***
CD4 Tem (%)	2	4	30	26	-57.1295	140.783	83.6538	-2.53377	0.0112842	Dunn Test	0.0177236	*
CD4 Tem (%)	2	5	30	30	54.7	140.783	195.483	2.5176	0.0118157	Dunn Test	0.0177236	*
CD4 Tem (%)	3	8	33	35	190.768	49.8182	240.586	9.34318	9.34815e-21	Dunn Test	3.36534e-19	****
CD4 Tem (%)	3	7	33	32	177.651	49.8182	227.469	8.50934	1.74932e-17	Dunn Test	3.14877e-16	****
CD4 Tem (%)	3	5	33	30	145.665	49.8182	195.483	6.8621	6.78574e-12	Dunn Test	6.10716e-11	****
CD4 Tem (%)	3	9	33	36	88.6679	49.8182	138.486	4.37224	1.22978e-05	Dunn Test	3.40554e-05	****
CD4 Tem (%)	3	6	33	32	69.8224	49.8182	119.641	3.34445	0.000824472	Dunn Test	0.00156216	**
CD4 Tem (%)	4	8	26	35	156.932	83.6538	240.586	7.20312	5.88495e-13	Dunn Test	7.06194e-12	****
CD4 Tem (%)	4	7	26	32	143.815	83.6538	227.469	6.473	9.60782e-11	Dunn Test	5.76469e-10	****
CD4 Tem (%)	4	5	26	30	111.829	83.6538	195.483	4.95979	7.05688e-07	Dunn Test	2.30953e-06	****
CD4 Tem (%)	4	9	26	36	54.8323	83.6538	138.486	2.53182	0.0113474	Dunn Test	0.0177236	*
CD4 Tem (%)	5	6	30	32	-75.8427	195.483	119.641	-3.54656	0.000390295	Dunn Test	0.000780589	***
CD4 Tem (%)	5	9	30	36	-56.9972	195.483	138.486	-2.73998	0.00614429	Dunn Test	0.0105331	*
CD4 Tem (%)	5	8	30	35	45.1024	195.483	240.586	2.15423	0.0312225	Dunn Test	0.0449603	*
CD4 Tem (%)	6	8	32	35	120.945	119.641	240.586	5.87643	4.19205e-09	Dunn Test	2.15591e-08	****
CD4 Tem (%)	6	7	32	32	107.828	119.641	227.469	5.12561	2.9657e-07	Dunn Test	1.15163e-06	****
CD4 Tem (%)	7	9	32	36	-88.9826	227.469	138.486	-4.35242	1.34643e-05	Dunn Test	3.46224e-05	****
CD4 Tem (%)	8	9	35	36	-102.1	240.586	138.486	-5.11133	3.19898e-07	Dunn Test	1.15163e-06	****
CD4 Tem (cells/μL)	1	8	37	35	76.027	148.973	225	3.83168	0.000127271	Dunn Test	0.000416522	***
CD4 Tem (cells/μL)	1	3	37	33	-74.3669	148.973	74.6061	-3.69098	0.000223395	Dunn Test	0.000670185	***
CD4 Tem (cells/μL)	1	4	37	26	-75.3576	148.973	73.6154	-3.49943	0.000466259	Dunn Test	0.00129118	**
CD4 Tem (cells/μL)	1	5	37	30	58.027	148.973	207	2.80677	0.00500407	Dunn Test	0.00900732	**
CD4 Tem (cells/μL)	2	8	30	35	83.3667	141.633	225	3.98183	6.83856e-05	Dunn Test	0.000273543	***
CD4 Tem (cells/μL)	2	3	30	33	-67.0273	141.633	74.6061	-3.15756	0.00159096	Dunn Test	0.00357965	**
CD4 Tem (cells/μL)	2	4	30	26	-68.0179	141.633	73.6154	-3.01668	0.00255558	Dunn Test	0.00525026	**
CD4 Tem (cells/μL)	2	5	30	30	65.3667	141.633	207	3.00853	0.00262513	Dunn Test	0.00525026	**
CD4 Tem (cells/μL)	3	8	33	35	150.394	74.6061	225	7.36579	1.76095e-13	Dunn Test	6.33944e-12	****
CD4 Tem (cells/μL)	3	5	33	30	132.394	74.6061	207	6.23689	4.46354e-10	Dunn Test	5.35624e-09	****
CD4 Tem (cells/μL)	3	7	33	32	93.8314	74.6061	168.438	4.49445	6.97506e-06	Dunn Test	4.18504e-05	****
CD4 Tem (cells/μL)	3	6	33	32	70.0189	74.6061	144.625	3.35385	0.000796958	Dunn Test	0.00204932	**
CD4 Tem (cells/μL)	4	8	26	35	151.385	73.6154	225	6.94849	3.69226e-12	Dunn Test	6.64606e-11	****
CD4 Tem (cells/μL)	4	5	26	30	133.385	73.6154	207	5.91578	3.30314e-09	Dunn Test	2.97283e-08	****
CD4 Tem (cells/μL)	4	7	26	32	94.8221	73.6154	168.438	4.26786	1.97358e-05	Dunn Test	8.88113e-05	****
CD4 Tem (cells/μL)	4	6	26	32	71.0096	73.6154	144.625	3.19608	0.00139309	Dunn Test	0.00334341	**
CD4 Tem (cells/μL)	5	9	30	36	-89.0556	207	117.944	-4.28108	1.85986e-05	Dunn Test	8.88113e-05	****
CD4 Tem (cells/μL)	5	6	30	32	-62.375	207	144.625	-2.91678	0.0035367	Dunn Test	0.00670112	**
CD4 Tem (cells/μL)	6	8	32	35	80.375	144.625	225	3.90522	9.41404e-05	Dunn Test	0.000338906	***
CD4 Tem (cells/μL)	7	8	32	35	56.5625	168.438	225	2.74823	0.00599182	Dunn Test	0.0102717	*
CD4 Tem (cells/μL)	7	9	32	36	-50.4931	168.438	117.944	-2.46977	0.0135201	Dunn Test	0.0221238	*
CD4 Tem (cells/μL)	8	9	35	36	-107.056	225	117.944	-5.35942	8.34883e-08	Dunn Test	6.01116e-07	****
CD4 Tn (%)	1	7	37	32	-169.749	220.608	50.8594	-8.35624	6.47487e-17	Dunn Test	7.76985e-16	****
CD4 Tn (%)	1	8	37	35	-163.537	220.608	57.0714	-8.24208	1.69241e-16	Dunn Test	1.52317e-15	****
CD4 Tn (%)	1	9	37	36	-115.747	220.608	104.861	-5.87562	4.21271e-09	Dunn Test	1.89572e-08	****
CD4 Tn (%)	1	2	37	30	-101.441	220.608	119.167	-4.90673	9.26052e-07	Dunn Test	2.77816e-06	****
CD4 Tn (%)	1	5	37	30	-70.3748	220.608	150.233	-3.40404	0.000663979	Dunn Test	0.00125807	**
CD4 Tn (%)	1	4	37	26	-59.762	220.608	160.846	-2.77521	0.00551669	Dunn Test	0.00863481	**
CD4 Tn (%)	2	3	30	33	118.773	119.167	237.939	5.59522	2.20343e-08	Dunn Test	8.81372e-08	****
CD4 Tn (%)	2	6	30	32	93.5677	119.167	212.734	4.37541	1.21204e-05	Dunn Test	2.72709e-05	****
CD4 Tn (%)	2	7	30	32	-68.3073	119.167	50.8594	-3.19418	0.00140227	Dunn Test	0.00252408	**
CD4 Tn (%)	2	8	30	35	-62.0952	119.167	57.0714	-2.96585	0.00301847	Dunn Test	0.00517451	**
CD4 Tn (%)	3	7	33	32	-187.08	237.939	50.8594	-8.96099	3.2179e-19	Dunn Test	1.15845e-17	****
CD4 Tn (%)	3	8	33	35	-180.868	237.939	57.0714	-8.85832	8.12308e-19	Dunn Test	1.46215e-17	****
CD4 Tn (%)	3	9	33	36	-133.078	237.939	104.861	-6.56212	5.30493e-11	Dunn Test	2.72825e-10	****
CD4 Tn (%)	3	5	33	30	-87.7061	237.939	150.233	-4.13171	3.60072e-05	Dunn Test	7.62505e-05	****
CD4 Tn (%)	3	4	33	26	-77.0932	237.939	160.846	-3.49371	0.000476356	Dunn Test	0.000952712	***
CD4 Tn (%)	4	7	26	32	-109.987	160.846	50.8594	-4.95041	7.40571e-07	Dunn Test	2.42369e-06	****
CD4 Tn (%)	4	8	26	35	-103.775	160.846	57.0714	-4.76322	1.9053e-06	Dunn Test	5.27621e-06	****
CD4 Tn (%)	4	9	26	36	-55.985	160.846	104.861	-2.58504	0.00973679	Dunn Test	0.014021	*
CD4 Tn (%)	4	6	26	32	51.8882	160.846	212.734	2.33544	0.0195202	Dunn Test	0.026027	*
CD4 Tn (%)	5	7	30	32	-99.374	150.233	50.8594	-4.64692	3.36924e-06	Dunn Test	8.66375e-06	****
CD4 Tn (%)	5	8	30	35	-93.1619	150.233	57.0714	-4.44969	8.59958e-06	Dunn Test	2.0639e-05	****
CD4 Tn (%)	5	6	30	32	62.501	150.233	212.734	2.92267	0.00347042	Dunn Test	0.00567886	**
CD4 Tn (%)	5	9	30	36	-45.3722	150.233	104.861	-2.18114	0.0291733	Dunn Test	0.0375085	*
CD4 Tn (%)	6	7	32	32	-161.875	212.734	50.8594	-7.69472	1.41804e-14	Dunn Test	1.02099e-13	****
CD4 Tn (%)	6	8	32	35	-155.663	212.734	57.0714	-7.56328	3.93043e-14	Dunn Test	2.35826e-13	****
CD4 Tn (%)	6	9	32	36	-107.873	212.734	104.861	-5.27641	1.31738e-07	Dunn Test	4.74257e-07	****
CD4 Tn (%)	7	9	32	36	54.0017	50.8594	104.861	2.64139	0.00825665	Dunn Test	0.012385	*
CD4 Tn (%)	8	9	35	36	47.7897	57.0714	104.861	2.39245	0.0167362	Dunn Test	0.0231732	*
CD4 Tn (cells/μL)	1	7	37	32	-180.774	224.649	43.875	-8.89896	5.63737e-19	Dunn Test	2.02945e-17	****
CD4 Tn (cells/μL)	1	8	37	35	-144.534	224.649	80.1143	-7.28438	3.23159e-13	Dunn Test	2.90843e-12	****
CD4 Tn (cells/μL)	1	9	37	36	-122.538	224.649	102.111	-6.22032	4.96151e-10	Dunn Test	2.9769e-09	****
CD4 Tn (cells/μL)	1	2	37	30	-97.6486	224.649	127	-4.72327	2.32079e-06	Dunn Test	7.59532e-06	****
CD4 Tn (cells/μL)	1	4	37	26	-86.4948	224.649	138.154	-4.01661	5.90406e-05	Dunn Test	0.000141697	***
CD4 Tn (cells/μL)	1	5	37	30	-56.4486	224.649	168.2	-2.73043	0.00632526	Dunn Test	0.0103504	*
CD4 Tn (cells/μL)	2	3	30	33	94.5758	127	221.576	4.45533	8.37643e-06	Dunn Test	2.51293e-05	****
CD4 Tn (cells/μL)	2	7	30	32	-83.125	127	43.875	-3.88709	0.000101455	Dunn Test	0.000228273	***
CD4 Tn (cells/μL)	2	6	30	32	77.0625	127	204.062	3.60359	0.00031385	Dunn Test	0.0006277	***
CD4 Tn (cells/μL)	2	8	30	35	-46.8857	127	80.1143	-2.2394	0.0251301	Dunn Test	0.0361873	*
CD4 Tn (cells/μL)	3	7	33	32	-177.701	221.576	43.875	-8.51172	1.71374e-17	Dunn Test	3.08473e-16	****
CD4 Tn (cells/μL)	3	8	33	35	-141.461	221.576	80.1143	-6.92831	4.25893e-12	Dunn Test	3.06643e-11	****
CD4 Tn (cells/μL)	3	9	33	36	-119.465	221.576	102.111	-5.89082	3.84283e-09	Dunn Test	1.72927e-08	****
CD4 Tn (cells/μL)	3	4	33	26	-83.4219	221.576	138.154	-3.78051	0.000156507	Dunn Test	0.000331427	***
CD4 Tn (cells/μL)	3	5	33	30	-53.3758	221.576	168.2	-2.51446	0.0119216	Dunn Test	0.0178824	*
CD4 Tn (cells/μL)	4	7	26	32	-94.2788	138.154	43.875	-4.24341	2.20152e-05	Dunn Test	6.09652e-05	****
CD4 Tn (cells/μL)	4	6	26	32	65.9087	138.154	204.062	2.96649	0.00301221	Dunn Test	0.00542197	**
CD4 Tn (cells/μL)	4	8	26	35	-58.0396	138.154	80.1143	-2.66399	0.00772198	Dunn Test	0.0120866	*
CD4 Tn (cells/μL)	5	7	30	32	-124.325	168.2	43.875	-5.81368	6.11151e-09	Dunn Test	2.4446e-08	****
CD4 Tn (cells/μL)	5	8	30	35	-88.0857	168.2	80.1143	-4.20723	2.58521e-05	Dunn Test	6.64769e-05	****
CD4 Tn (cells/μL)	5	9	30	36	-66.0889	168.2	102.111	-3.17703	0.00148793	Dunn Test	0.00281923	**
CD4 Tn (cells/μL)	6	7	32	32	-160.188	204.062	43.875	-7.6145	2.64717e-14	Dunn Test	3.1766e-13	****
CD4 Tn (cells/μL)	6	8	32	35	-123.948	204.062	80.1143	-6.02233	1.71923e-09	Dunn Test	8.84177e-09	****
CD4 Tn (cells/μL)	6	9	32	36	-101.951	204.062	102.111	-4.98675	6.14033e-07	Dunn Test	2.21052e-06	****
CD4 Tn (cells/μL)	7	9	32	36	58.2361	43.875	102.111	2.8485	0.00439253	Dunn Test	0.00753005	**
CD4 Treg (%)	1	7	37	32	175.62	60.2703	235.891	8.64538	5.3627e-18	Dunn Test	1.93057e-16	****
CD4 Treg (%)	1	9	37	36	110.327	60.2703	170.597	5.60054	2.13681e-08	Dunn Test	3.84625e-07	****
CD4 Treg (%)	1	4	37	26	112.787	60.2703	173.058	5.23764	1.62641e-07	Dunn Test	1.46377e-06	****
CD4 Treg (%)	1	3	37	33	100.472	60.2703	160.742	4.98669	6.14224e-07	Dunn Test	4.42241e-06	****
CD4 Treg (%)	1	8	37	35	74.4154	60.2703	134.686	3.7505	0.00017648	Dunn Test	0.000705919	***
CD4 Treg (%)	1	6	37	32	75.0579	60.2703	135.328	3.69492	0.000219954	Dunn Test	0.000791834	***
CD4 Treg (%)	1	2	37	30	75.8464	60.2703	136.117	3.66874	0.000243749	Dunn Test	0.000797724	***
CD4 Treg (%)	1	5	37	30	60.8631	60.2703	121.133	2.94399	0.00324014	Dunn Test	0.0083318	**
CD4 Treg (%)	2	7	30	32	99.774	136.117	235.891	4.66568	3.076e-06	Dunn Test	1.3842e-05	****
CD4 Treg (%)	3	7	33	32	75.1482	160.742	235.891	3.59958	0.000318732	Dunn Test	0.000956197	***
CD4 Treg (%)	4	7	26	32	62.8329	173.058	235.891	2.82809	0.0046827	Dunn Test	0.0112385	*
CD4 Treg (%)	4	5	26	30	-51.9244	173.058	121.133	-2.30294	0.0212823	Dunn Test	0.0450684	*
CD4 Treg (%)	5	7	30	32	114.757	121.133	235.891	5.36634	8.03517e-08	Dunn Test	9.64221e-07	****
CD4 Treg (%)	5	9	30	36	49.4639	121.133	170.597	2.37786	0.0174135	Dunn Test	0.0391804	*
CD4 Treg (%)	6	7	32	32	100.562	135.328	235.891	4.78029	1.75045e-06	Dunn Test	9.00234e-06	****
CD4 Treg (%)	7	8	32	35	-101.205	235.891	134.686	-4.91735	8.77238e-07	Dunn Test	5.26343e-06	****
CD4 Treg (%)	7	9	32	36	-65.2934	235.891	170.597	-3.19374	0.00140445	Dunn Test	0.00388924	**
CD4 Treg CD38-HLA-DR- (%)	1	9	37	36	-82.2999	185.703	103.403	-4.17777	2.94385e-05	Dunn Test	0.000151398	***
CD4 Treg CD38-HLA-DR- (%)	1	7	37	32	-80.3902	185.703	105.312	-3.95739	7.5774e-05	Dunn Test	0.000303096	***
CD4 Treg CD38-HLA-DR- (%)	1	4	37	26	-76.7796	185.703	108.923	-3.56547	0.000363198	Dunn Test	0.00118865	**
CD4 Treg CD38-HLA-DR- (%)	1	3	37	33	-66.7027	185.703	119	-3.3106	0.00093097	Dunn Test	0.00239392	**
CD4 Treg CD38-HLA-DR- (%)	1	2	37	30	-67.2194	185.703	118.483	-3.25142	0.00114831	Dunn Test	0.00275595	**
CD4 Treg CD38-HLA-DR- (%)	2	6	30	32	92.001	118.483	210.484	4.30216	1.6914e-05	Dunn Test	0.000121781	***
CD4 Treg CD38-HLA-DR- (%)	2	5	30	30	73.1	118.483	191.583	3.36447	0.000766898	Dunn Test	0.00212372	**
CD4 Treg CD38-HLA-DR- (%)	3	6	33	32	91.4844	119	210.484	4.38204	1.17573e-05	Dunn Test	0.000105816	***
CD4 Treg CD38-HLA-DR- (%)	3	5	33	30	72.5833	119	191.583	3.41931	0.000627804	Dunn Test	0.00188341	**
CD4 Treg CD38-HLA-DR- (%)	4	6	26	32	101.561	108.923	210.484	4.5712	4.84944e-06	Dunn Test	5.81932e-05	****
CD4 Treg CD38-HLA-DR- (%)	4	5	26	30	82.6603	108.923	191.583	3.6661	0.000246279	Dunn Test	0.000886604	***
CD4 Treg CD38-HLA-DR- (%)	4	8	26	35	54.6769	108.923	163.6	2.50965	0.0120849	Dunn Test	0.0241699	*
CD4 Treg CD38-HLA-DR- (%)	5	9	30	36	-88.1806	191.583	103.403	-4.23903	2.24484e-05	Dunn Test	0.00013469	***
CD4 Treg CD38-HLA-DR- (%)	5	7	30	32	-86.2708	191.583	105.312	-4.0342	5.47876e-05	Dunn Test	0.000246544	***
CD4 Treg CD38-HLA-DR- (%)	6	9	32	36	-107.082	210.484	103.403	-5.2377	1.62589e-07	Dunn Test	5.85319e-06	****
CD4 Treg CD38-HLA-DR- (%)	6	7	32	32	-105.172	210.484	105.312	-4.99935	5.75232e-07	Dunn Test	1.03542e-05	****
CD4 Treg CD38-HLA-DR- (%)	6	8	32	35	-46.8844	210.484	163.6	-2.278	0.0227265	Dunn Test	0.0430608	*
CD4 Treg CD38-HLA-DR- (%)	7	8	32	35	58.2875	105.312	163.6	2.83205	0.00462504	Dunn Test	0.0097942	**
CD4 Treg CD38-HLA-DR- (%)	8	9	35	36	-60.1972	163.6	103.403	-3.01361	0.00258162	Dunn Test	0.00580864	**
CD4 Treg CD38-HLA-DR+ (%)	1	7	37	32	132.35	91.3378	223.688	6.51522	7.2581e-11	Dunn Test	2.61292e-09	****
CD4 Treg CD38-HLA-DR+ (%)	1	9	37	36	91.5372	91.3378	182.875	4.64669	3.37309e-06	Dunn Test	2.42863e-05	****
CD4 Treg CD38-HLA-DR+ (%)	1	4	37	26	83.8737	91.3378	175.212	3.89492	9.8232e-05	Dunn Test	0.000589392	***
CD4 Treg CD38-HLA-DR+ (%)	1	8	37	35	74.4479	91.3378	165.786	3.75212	0.000175349	Dunn Test	0.000746344	***
CD4 Treg CD38-HLA-DR+ (%)	1	2	37	30	52.2788	91.3378	143.617	2.52875	0.0114471	Dunn Test	0.0242409	*
CD4 Treg CD38-HLA-DR+ (%)	2	7	30	32	80.0708	143.617	223.688	3.74429	0.000180905	Dunn Test	0.000746344	***
CD4 Treg CD38-HLA-DR+ (%)	3	7	33	32	108.839	114.848	223.688	5.21333	1.85482e-07	Dunn Test	2.22578e-06	****
CD4 Treg CD38-HLA-DR+ (%)	3	9	33	36	68.0265	114.848	182.875	3.35442	0.000795322	Dunn Test	0.00286316	**
CD4 Treg CD38-HLA-DR+ (%)	3	4	33	26	60.3631	114.848	175.212	2.73555	0.00622768	Dunn Test	0.0149464	*
CD4 Treg CD38-HLA-DR+ (%)	3	8	33	35	50.9372	114.848	165.786	2.49475	0.0126046	Dunn Test	0.0252092	*
CD4 Treg CD38-HLA-DR+ (%)	4	6	26	32	-68.7272	175.212	106.484	-3.09337	0.001979	Dunn Test	0.00593699	**
CD4 Treg CD38-HLA-DR+ (%)	4	5	26	30	-58.5115	175.212	116.7	-2.59508	0.00945701	Dunn Test	0.0212783	*
CD4 Treg CD38-HLA-DR+ (%)	5	7	30	32	106.987	116.7	223.688	5.00297	5.64532e-07	Dunn Test	5.08079e-06	****
CD4 Treg CD38-HLA-DR+ (%)	5	9	30	36	66.175	116.7	182.875	3.18119	0.00146673	Dunn Test	0.00480022	**
CD4 Treg CD38-HLA-DR+ (%)	5	8	30	35	49.0857	116.7	165.786	2.34449	0.0190531	Dunn Test	0.0361007	*
CD4 Treg CD38-HLA-DR+ (%)	6	7	32	32	117.203	106.484	223.688	5.57127	2.52885e-08	Dunn Test	4.55193e-07	****
CD4 Treg CD38-HLA-DR+ (%)	6	9	32	36	76.3906	106.484	182.875	3.73652	0.000186586	Dunn Test	0.000746344	***
CD4 Treg CD38-HLA-DR+ (%)	6	8	32	35	59.3013	106.484	165.786	2.88132	0.00396015	Dunn Test	0.0109666	*
CD4 Treg CD38-HLA-DR+ (%)	7	8	32	35	-57.9018	223.688	165.786	-2.81332	0.00490332	Dunn Test	0.0126085	*
CD4 Treg CD38-HLA-DR+ (cells/μL)	1	7	37	32	126.66	87.6216	214.281	6.23508	4.51539e-10	Dunn Test	1.62554e-08	****
CD4 Treg CD38-HLA-DR+ (cells/μL)	1	9	37	36	84.8506	87.6216	172.472	4.30723	1.6531e-05	Dunn Test	0.000198372	***
CD4 Treg CD38-HLA-DR+ (cells/μL)	1	8	37	35	69.6641	87.6216	157.286	3.511	0.000446431	Dunn Test	0.00267859	**
CD4 Treg CD38-HLA-DR+ (cells/μL)	1	4	37	26	69.1091	87.6216	156.731	3.20926	0.00133075	Dunn Test	0.00598838	**
CD4 Treg CD38-HLA-DR+ (cells/μL)	1	3	37	33	55.8632	87.6216	143.485	2.7726	0.00556101	Dunn Test	0.0202256	*
CD4 Treg CD38-HLA-DR+ (cells/μL)	1	2	37	30	51.0784	87.6216	138.7	2.47067	0.0134862	Dunn Test	0.0404586	*
CD4 Treg CD38-HLA-DR+ (cells/μL)	2	7	30	32	75.5813	138.7	214.281	3.53433	0.000408817	Dunn Test	0.00267859	**
CD4 Treg CD38-HLA-DR+ (cells/μL)	3	7	33	32	70.7964	143.485	214.281	3.39109	0.000696155	Dunn Test	0.00358023	**
CD4 Treg CD38-HLA-DR+ (cells/μL)	4	7	26	32	57.5505	156.731	214.281	2.5903	0.00958936	Dunn Test	0.0313833	*
CD4 Treg CD38-HLA-DR+ (cells/μL)	5	7	30	32	88.9479	125.333	214.281	4.15938	3.19117e-05	Dunn Test	0.000287206	***
CD4 Treg CD38-HLA-DR+ (cells/μL)	6	7	32	32	91.0938	123.188	214.281	4.33013	1.49019e-05	Dunn Test	0.000198372	***
CD4 Treg CD38-HLA-DR+ (cells/μL)	6	9	32	36	49.2847	123.188	172.472	2.41066	0.0159235	Dunn Test	0.0440958	*
CD4 Treg CD38-HLA-DR+ (cells/μL)	7	8	32	35	-56.9955	214.281	157.286	-2.76927	0.00561822	Dunn Test	0.0202256	*
CD4 Treg CD38+ (%)	1	3	37	33	55.6126	151.554	207.167	2.76019	0.00577684	Dunn Test	0.0159974	*
CD4 Treg CD38+ (%)	1	8	37	35	-53.6826	151.554	97.8714	-2.70557	0.00681874	Dunn Test	0.0175339	*
CD4 Treg CD38+ (%)	1	7	37	32	-51.0384	151.554	100.516	-2.51249	0.0119881	Dunn Test	0.0253866	*
CD4 Treg CD38+ (%)	2	8	30	35	-95.9619	193.833	97.8714	-4.58346	4.57352e-06	Dunn Test	5.48822e-05	****
CD4 Treg CD38+ (%)	2	7	30	32	-93.3177	193.833	100.516	-4.36375	1.2785e-05	Dunn Test	9.20521e-05	****
CD4 Treg CD38+ (%)	2	6	30	32	-80.6771	193.833	113.156	-3.77265	0.000161524	Dunn Test	0.000775515	***
CD4 Treg CD38+ (%)	2	5	30	30	-69.2833	193.833	124.55	-3.18883	0.00142852	Dunn Test	0.00514268	**
CD4 Treg CD38+ (%)	3	8	33	35	-109.295	207.167	97.8714	-5.35296	8.65265e-08	Dunn Test	3.11496e-06	****
CD4 Treg CD38+ (%)	3	7	33	32	-106.651	207.167	100.516	-5.10854	3.2466e-07	Dunn Test	5.84388e-06	****
CD4 Treg CD38+ (%)	3	6	33	32	-94.0104	207.167	113.156	-4.50306	6.69825e-06	Dunn Test	6.02843e-05	****
CD4 Treg CD38+ (%)	3	5	33	30	-82.6167	207.167	124.55	-3.89199	9.94269e-05	Dunn Test	0.000596561	***
CD4 Treg CD38+ (%)	3	9	33	36	-52.8611	207.167	154.306	-2.60661	0.00914431	Dunn Test	0.0205747	*
CD4 Treg CD38+ (%)	4	8	26	35	-81.8401	179.712	97.8714	-3.75646	0.000172337	Dunn Test	0.000775515	***
CD4 Treg CD38+ (%)	4	7	26	32	-79.1959	179.712	100.516	-3.56457	0.000364458	Dunn Test	0.00145783	**
CD4 Treg CD38+ (%)	4	6	26	32	-66.5553	179.712	113.156	-2.99562	0.00273889	Dunn Test	0.00896363	**
CD4 Treg CD38+ (%)	4	5	26	30	-55.1615	179.712	124.55	-2.4465	0.0144249	Dunn Test	0.0288498	*
CD4 Treg CD38+ (%)	7	9	32	36	53.7899	100.516	154.306	2.63105	0.00851216	Dunn Test	0.0204292	*
CD4 Treg CD38+ (%)	8	9	35	36	56.4341	97.8714	154.306	2.82523	0.00472463	Dunn Test	0.0141739	*
CD4 Treg CD38+ (cells/μL)	1	3	37	33	85.8034	136.378	222.182	4.25859	2.05717e-05	Dunn Test	0.000190448	***
CD4 Treg CD38+ (cells/μL)	2	8	30	35	-69.2095	166.467	97.2571	-3.30565	0.000947572	Dunn Test	0.00487323	**
CD4 Treg CD38+ (cells/μL)	2	3	30	33	55.7152	166.467	222.182	2.62466	0.00867351	Dunn Test	0.0334657	*
CD4 Treg CD38+ (cells/μL)	3	8	33	35	-124.925	222.182	97.2571	-6.11839	9.45229e-10	Dunn Test	3.40282e-08	****
CD4 Treg CD38+ (cells/μL)	3	7	33	32	-106.432	222.182	115.75	-5.098	3.43269e-07	Dunn Test	6.17884e-06	****
CD4 Treg CD38+ (cells/μL)	3	6	33	32	-88.7756	222.182	133.406	-4.25228	2.11609e-05	Dunn Test	0.000190448	***
CD4 Treg CD38+ (cells/μL)	3	5	33	30	-85.8152	222.182	136.367	-4.04263	5.2855e-05	Dunn Test	0.000380556	***
CD4 Treg CD38+ (cells/μL)	3	9	33	36	-73.6263	222.182	148.556	-3.63052	0.000282848	Dunn Test	0.00169709	**
CD4 Treg CD38+ (cells/μL)	3	4	33	26	-56.8741	222.182	165.308	-2.57742	0.00995411	Dunn Test	0.0334657	*
CD4 Treg CD38+ (cells/μL)	4	8	26	35	-68.0505	165.308	97.2571	-3.12349	0.0017872	Dunn Test	0.0080424	**
CD4 Treg CD38+ (cells/μL)	8	9	35	36	51.2984	97.2571	148.556	2.5681	0.0102256	Dunn Test	0.0334657	*
CD4 Treg CD38+HLA-DR- (%)	1	7	37	32	-91.7128	172.338	80.625	-4.51478	6.33823e-06	Dunn Test	3.80294e-05	****
CD4 Treg CD38+HLA-DR- (%)	1	8	37	35	-82.395	172.338	89.9429	-4.15264	3.28657e-05	Dunn Test	0.000131463	***
CD4 Treg CD38+HLA-DR- (%)	1	6	37	32	-53.916	172.338	118.422	-2.65414	0.00795107	Dunn Test	0.0168376	*
CD4 Treg CD38+HLA-DR- (%)	2	7	30	32	-108.858	189.483	80.625	-5.09046	3.57203e-07	Dunn Test	4.28644e-06	****
CD4 Treg CD38+HLA-DR- (%)	2	8	30	35	-99.5405	189.483	89.9429	-4.75437	1.99067e-06	Dunn Test	1.7916e-05	****
CD4 Treg CD38+HLA-DR- (%)	2	6	30	32	-71.0615	189.483	118.422	-3.32299	0.000890579	Dunn Test	0.00291462	**
CD4 Treg CD38+HLA-DR- (%)	2	5	30	30	-59.7167	189.483	129.767	-2.7485	0.00598678	Dunn Test	0.0134703	*
CD4 Treg CD38+HLA-DR- (%)	3	7	33	32	-129.254	209.879	80.625	-6.19119	5.97135e-10	Dunn Test	2.14968e-08	****
CD4 Treg CD38+HLA-DR- (%)	3	8	33	35	-119.936	209.879	89.9429	-5.8741	4.25155e-09	Dunn Test	7.6528e-08	****
CD4 Treg CD38+HLA-DR- (%)	3	6	33	32	-91.4569	209.879	118.422	-4.38074	1.18279e-05	Dunn Test	6.08293e-05	****
CD4 Treg CD38+HLA-DR- (%)	3	5	33	30	-80.1121	209.879	129.767	-3.77399	0.000160657	Dunn Test	0.000578365	***
CD4 Treg CD38+HLA-DR- (%)	3	9	33	36	-62.7399	209.879	147.139	-3.09373	0.00197656	Dunn Test	0.00547354	**
CD4 Treg CD38+HLA-DR- (%)	4	7	26	32	-103.663	184.288	80.625	-4.66583	3.07379e-06	Dunn Test	2.21313e-05	****
CD4 Treg CD38+HLA-DR- (%)	4	8	26	35	-94.3456	184.288	89.9429	-4.33045	1.48807e-05	Dunn Test	6.69632e-05	****
CD4 Treg CD38+HLA-DR- (%)	4	6	26	32	-65.8666	184.288	118.422	-2.96461	0.00303064	Dunn Test	0.00779306	**
CD4 Treg CD38+HLA-DR- (%)	4	5	26	30	-54.5218	184.288	129.767	-2.41812	0.0156007	Dunn Test	0.0312015	*
CD4 Treg CD38+HLA-DR- (%)	5	7	30	32	-49.1417	129.767	80.625	-2.29797	0.0215633	Dunn Test	0.0408568	*
CD4 Treg CD38+HLA-DR- (%)	7	9	32	36	66.5139	80.625	147.139	3.25341	0.00114027	Dunn Test	0.00342081	**
CD4 Treg CD38+HLA-DR- (%)	8	9	35	36	57.196	89.9429	147.139	2.86337	0.00419163	Dunn Test	0.0100599	*
CD4 Treg CD38+HLA-DR- (cells/μL)	1	3	37	33	72.0852	151.703	223.788	3.57773	0.000346592	Dunn Test	0.00207955	**
CD4 Treg CD38+HLA-DR- (cells/μL)	1	8	37	35	-58.417	151.703	93.2857	-2.94415	0.00323839	Dunn Test	0.0105984	*
CD4 Treg CD38+HLA-DR- (cells/μL)	1	7	37	32	-53.2027	151.703	98.5	-2.61901	0.00881845	Dunn Test	0.0244203	*
CD4 Treg CD38+HLA-DR- (cells/μL)	2	8	30	35	-73.4476	166.733	93.2857	-3.50807	0.000451368	Dunn Test	0.00232132	**
CD4 Treg CD38+HLA-DR- (cells/μL)	2	7	30	32	-68.2333	166.733	98.5	-3.19072	0.00141917	Dunn Test	0.0056767	**
CD4 Treg CD38+HLA-DR- (cells/μL)	2	3	30	33	57.0545	166.733	223.788	2.68776	0.00719334	Dunn Test	0.02158	*
CD4 Treg CD38+HLA-DR- (cells/μL)	3	8	33	35	-130.502	223.788	93.2857	-6.39156	1.64201e-10	Dunn Test	5.91122e-09	****
CD4 Treg CD38+HLA-DR- (cells/μL)	3	7	33	32	-125.288	223.788	98.5	-6.00119	1.95882e-09	Dunn Test	3.52588e-08	****
CD4 Treg CD38+HLA-DR- (cells/μL)	3	6	33	32	-86.2254	223.788	137.562	-4.13012	3.62568e-05	Dunn Test	0.000408517	***
CD4 Treg CD38+HLA-DR- (cells/μL)	3	9	33	36	-82.7045	223.788	141.083	-4.07817	4.53908e-05	Dunn Test	0.000408517	***
CD4 Treg CD38+HLA-DR- (cells/μL)	3	5	33	30	-81.8879	223.788	141.9	-3.85762	0.000114496	Dunn Test	0.000824369	***
CD4 Treg CD38+HLA-DR- (cells/μL)	3	4	33	26	-57.211	223.788	166.577	-2.59268	0.00952303	Dunn Test	0.0244878	*
CD4 Treg CD38+HLA-DR- (cells/μL)	4	8	26	35	-73.2912	166.577	93.2857	-3.36403	0.000768121	Dunn Test	0.00345654	**
CD4 Treg CD38+HLA-DR- (cells/μL)	4	7	26	32	-68.0769	166.577	98.5	-3.06408	0.0021834	Dunn Test	0.00786022	**
CD4 Treg CD38+HLA-DR- (cells/μL)	5	8	30	35	-48.6143	141.9	93.2857	-2.32196	0.0202351	Dunn Test	0.045529	*
CD4 Treg CD38+HLA-DR- (cells/μL)	8	9	35	36	47.7976	93.2857	141.083	2.39285	0.0167182	Dunn Test	0.0401236	*
CD4 Treg CD95+ (%)	1	7	37	32	181.705	60.5135	242.219	8.94483	3.72527e-19	Dunn Test	1.3411e-17	****
CD4 Treg CD95+ (%)	1	8	37	35	145.086	60.5135	205.6	7.31221	2.62776e-13	Dunn Test	3.15332e-12	****
CD4 Treg CD95+ (%)	1	9	37	36	141.778	60.5135	202.292	7.19703	6.15385e-13	Dunn Test	5.53846e-12	****
CD4 Treg CD95+ (%)	1	4	37	26	83.1211	60.5135	143.635	3.85995	0.00011341	Dunn Test	0.000314057	***
CD4 Treg CD95+ (%)	1	6	37	32	67.799	60.5135	128.312	3.33755	0.000845205	Dunn Test	0.00169041	**
CD4 Treg CD95+ (%)	1	2	37	30	65.9365	60.5135	126.45	3.18936	0.0014259	Dunn Test	0.0027017	**
CD4 Treg CD95+ (%)	1	5	37	30	60.3198	60.5135	120.833	2.91768	0.00352648	Dunn Test	0.00634766	**
CD4 Treg CD95+ (%)	2	7	30	32	115.769	126.45	242.219	5.41358	6.17777e-08	Dunn Test	2.47111e-07	****
CD4 Treg CD95+ (%)	2	8	30	35	79.15	126.45	205.6	3.78044	0.000156552	Dunn Test	0.000402563	***
CD4 Treg CD95+ (%)	2	9	30	36	75.8417	126.45	202.292	3.64587	0.00026649	Dunn Test	0.000599602	***
CD4 Treg CD95+ (%)	3	7	33	32	158.628	83.5909	242.219	7.59815	3.00389e-14	Dunn Test	5.40701e-13	****
CD4 Treg CD95+ (%)	3	8	33	35	122.009	83.5909	205.6	5.97561	2.29235e-09	Dunn Test	1.65049e-08	****
CD4 Treg CD95+ (%)	3	9	33	36	118.701	83.5909	202.292	5.85316	4.82318e-09	Dunn Test	2.89391e-08	****
CD4 Treg CD95+ (%)	3	4	33	26	60.0437	83.5909	143.635	2.72106	0.00650726	Dunn Test	0.0105816	*
CD4 Treg CD95+ (%)	3	6	33	32	44.7216	83.5909	128.312	2.14213	0.032183	Dunn Test	0.0482745	*
CD4 Treg CD95+ (%)	4	7	26	32	98.5841	143.635	242.219	4.43719	9.1141e-06	Dunn Test	3.28108e-05	****
CD4 Treg CD95+ (%)	4	8	26	35	61.9654	143.635	205.6	2.84419	0.00445248	Dunn Test	0.00763283	**
CD4 Treg CD95+ (%)	4	9	26	36	58.6571	143.635	202.292	2.70842	0.00676049	Dunn Test	0.0105816	*
CD4 Treg CD95+ (%)	5	7	30	32	121.385	120.833	242.219	5.67622	1.377e-08	Dunn Test	7.08171e-08	****
CD4 Treg CD95+ (%)	5	8	30	35	84.7667	120.833	205.6	4.04871	5.15013e-05	Dunn Test	0.00016855	***
CD4 Treg CD95+ (%)	5	9	30	36	81.4583	120.833	202.292	3.91587	9.00773e-05	Dunn Test	0.000270232	***
CD4 Treg CD95+ (%)	6	7	32	32	113.906	128.312	242.219	5.41453	6.14496e-08	Dunn Test	2.47111e-07	****
CD4 Treg CD95+ (%)	6	8	32	35	77.2875	128.312	205.6	3.75521	0.000173197	Dunn Test	0.000415672	***
CD4 Treg CD95+ (%)	6	9	32	36	73.9792	128.312	202.292	3.61855	0.000296259	Dunn Test	0.000627372	***
CD4 Treg CD95+ (cells/μL)	1	7	37	32	94.0329	91.8108	185.844	4.62897	3.67496e-06	Dunn Test	0.000132298	***
CD4 Treg CD95+ (cells/μL)	1	9	37	36	71.3003	91.8108	163.111	3.61938	0.000295304	Dunn Test	0.00531548	**
CD4 Treg CD95+ (cells/μL)	1	6	37	32	66.8454	91.8108	158.656	3.29061	0.000999721	Dunn Test	0.0119967	*
CD4 Treg CD95+ (cells/μL)	1	3	37	33	58.9468	91.8108	150.758	2.92564	0.00343744	Dunn Test	0.0247496	*
CD4 Treg CD95+ (cells/μL)	1	8	37	35	58.2463	91.8108	150.057	2.93555	0.00332954	Dunn Test	0.0247496	*
CD4 Treg HLA-DR+ (%)	1	7	37	32	145.231	80.6757	225.906	7.1493	8.72185e-13	Dunn Test	3.13987e-11	****
CD4 Treg HLA-DR+ (%)	1	9	37	36	106.56	80.6757	187.236	5.4093	6.32714e-08	Dunn Test	7.59256e-07	****
CD4 Treg HLA-DR+ (%)	1	4	37	26	92.5359	80.6757	173.212	4.29716	1.72998e-05	Dunn Test	0.000100839	***
CD4 Treg HLA-DR+ (%)	1	8	37	35	84.71	80.6757	165.386	4.26931	1.96076e-05	Dunn Test	0.000100839	***
CD4 Treg HLA-DR+ (%)	1	2	37	30	69.7077	80.6757	150.383	3.37178	0.000746845	Dunn Test	0.00244422	**
CD4 Treg HLA-DR+ (%)	2	7	30	32	75.5229	150.383	225.906	3.53161	0.000413035	Dunn Test	0.00148693	**
CD4 Treg HLA-DR+ (%)	3	7	33	32	104.815	121.091	225.906	5.02059	5.15136e-07	Dunn Test	3.70898e-06	****
CD4 Treg HLA-DR+ (%)	3	9	33	36	66.1452	121.091	187.236	3.26164	0.00110768	Dunn Test	0.00332305	**
CD4 Treg HLA-DR+ (%)	3	4	33	26	52.1206	121.091	173.212	2.36201	0.0181762	Dunn Test	0.034439	*
CD4 Treg HLA-DR+ (%)	4	6	26	32	-68.274	173.212	104.938	-3.07297	0.00211943	Dunn Test	0.00586919	**
CD4 Treg HLA-DR+ (%)	4	5	26	30	-60.7449	173.212	112.467	-2.69412	0.00705742	Dunn Test	0.0158792	*
CD4 Treg HLA-DR+ (%)	4	7	26	32	52.6947	173.212	225.906	2.37175	0.017704	Dunn Test	0.034439	*
CD4 Treg HLA-DR+ (%)	5	7	30	32	113.44	112.467	225.906	5.30468	1.12873e-07	Dunn Test	1.01586e-06	****
CD4 Treg HLA-DR+ (%)	5	9	30	36	74.7694	112.467	187.236	3.59433	0.000325222	Dunn Test	0.00130089	**
CD4 Treg HLA-DR+ (%)	5	8	30	35	52.919	112.467	165.386	2.52758	0.0114853	Dunn Test	0.0243217	*
CD4 Treg HLA-DR+ (%)	6	7	32	32	120.969	104.938	225.906	5.75026	8.91053e-09	Dunn Test	1.60389e-07	****
CD4 Treg HLA-DR+ (%)	6	9	32	36	82.2986	104.938	187.236	4.02549	5.68568e-05	Dunn Test	0.000255856	***
CD4 Treg HLA-DR+ (%)	6	8	32	35	60.4482	104.938	165.386	2.93704	0.00331364	Dunn Test	0.00795273	**
CD4 Treg HLA-DR+ (%)	7	8	32	35	-60.5205	225.906	165.386	-2.94055	0.00327628	Dunn Test	0.00795273	**
CD4 Treg HLA-DR+ (cells/μL)	1	7	37	32	135.856	80.0811	215.938	6.68781	2.26529e-11	Dunn Test	8.15505e-10	****
CD4 Treg HLA-DR+ (cells/μL)	1	9	37	36	95.4467	80.0811	175.528	4.84512	1.26537e-06	Dunn Test	2.27767e-05	****
CD4 Treg HLA-DR+ (cells/μL)	1	8	37	35	74.5475	80.0811	154.629	3.75711	0.000171884	Dunn Test	0.00123757	**
CD4 Treg HLA-DR+ (cells/μL)	1	3	37	33	70.828	80.0811	150.909	3.51533	0.000439202	Dunn Test	0.00226045	**
CD4 Treg HLA-DR+ (cells/μL)	1	4	37	26	74.4574	80.0811	154.538	3.45762	0.000544962	Dunn Test	0.00245233	**
CD4 Treg HLA-DR+ (cells/μL)	1	2	37	30	60.6856	80.0811	140.767	2.93537	0.00333154	Dunn Test	0.0109032	*
CD4 Treg HLA-DR+ (cells/μL)	2	7	30	32	75.1708	140.767	215.938	3.51513	0.000439533	Dunn Test	0.00226045	**
CD4 Treg HLA-DR+ (cells/μL)	3	7	33	32	65.0284	150.909	215.938	3.11481	0.00184065	Dunn Test	0.00736262	**
CD4 Treg HLA-DR+ (cells/μL)	4	7	26	32	61.399	154.538	215.938	2.76352	0.00571823	Dunn Test	0.0171547	*
CD4 Treg HLA-DR+ (cells/μL)	5	7	30	32	93.1708	122.767	215.938	4.35685	1.31949e-05	Dunn Test	0.000119549	***
CD4 Treg HLA-DR+ (cells/μL)	5	9	30	36	52.7611	122.767	175.528	2.53633	0.011202	Dunn Test	0.0310208	*
CD4 Treg HLA-DR+ (cells/μL)	6	7	32	32	91.625	124.312	215.938	4.35539	1.32832e-05	Dunn Test	0.000119549	***
CD4 Treg HLA-DR+ (cells/μL)	6	9	32	36	51.2153	124.312	175.528	2.50509	0.0122419	Dunn Test	0.0314791	*
CD4 Treg HLA-DR+ (cells/μL)	7	8	32	35	-61.3089	215.938	154.629	-2.97885	0.00289336	Dunn Test	0.0104161	*
CD4 Treg Tcm (%)	1	7	37	32	161.938	65.4054	227.344	7.97177	1.56413e-15	Dunn Test	5.63086e-14	****
CD4 Treg Tcm (%)	1	9	37	36	138.872	65.4054	204.278	7.04954	1.79516e-12	Dunn Test	3.23129e-11	****
CD4 Treg Tcm (%)	1	4	37	26	124.883	65.4054	190.288	5.79929	6.65967e-09	Dunn Test	3.42497e-08	****
CD4 Treg Tcm (%)	1	8	37	35	115.28	65.4054	180.686	5.81002	6.24648e-09	Dunn Test	3.42497e-08	****
CD4 Treg Tcm (%)	1	2	37	30	109.478	65.4054	174.883	5.29547	1.1871e-07	Dunn Test	4.27355e-07	****
CD4 Treg Tcm (%)	2	5	30	30	-89.95	174.883	84.9333	-4.14	3.473e-05	Dunn Test	7.81424e-05	****
CD4 Treg Tcm (%)	2	3	30	33	-82.2924	174.883	92.5909	-3.87669	0.000105887	Dunn Test	0.000211774	***
CD4 Treg Tcm (%)	2	6	30	32	-71.274	174.883	103.609	-3.33292	0.000859403	Dunn Test	0.00154693	**
CD4 Treg Tcm (%)	2	7	30	32	52.4604	174.883	227.344	2.45316	0.0141608	Dunn Test	0.0242757	*
CD4 Treg Tcm (%)	3	7	33	32	134.753	92.5909	227.344	6.45457	1.08528e-10	Dunn Test	9.76752e-10	****
CD4 Treg Tcm (%)	3	9	33	36	111.687	92.5909	204.278	5.50731	3.64352e-08	Dunn Test	1.45741e-07	****
CD4 Treg Tcm (%)	3	4	33	26	97.6976	92.5909	190.288	4.42747	9.53463e-06	Dunn Test	2.45176e-05	****
CD4 Treg Tcm (%)	3	8	33	35	88.0948	92.5909	180.686	4.3146	1.5989e-05	Dunn Test	3.83737e-05	****
CD4 Treg Tcm (%)	4	5	26	30	-105.355	190.288	84.9333	-4.67265	2.97343e-06	Dunn Test	8.92029e-06	****
CD4 Treg Tcm (%)	4	6	26	32	-86.6791	190.288	103.609	-3.90136	9.5654e-05	Dunn Test	0.000202561	***
CD4 Treg Tcm (%)	5	7	30	32	142.41	84.9333	227.344	6.65941	2.74936e-11	Dunn Test	3.29924e-10	****
CD4 Treg Tcm (%)	5	9	30	36	119.344	84.9333	204.278	5.73715	9.62838e-09	Dunn Test	4.33277e-08	****
CD4 Treg Tcm (%)	5	8	30	35	95.7524	84.9333	180.686	4.57342	4.79816e-06	Dunn Test	1.32872e-05	****
CD4 Treg Tcm (%)	6	7	32	32	123.734	103.609	227.344	5.88172	4.06025e-09	Dunn Test	2.92338e-08	****
CD4 Treg Tcm (%)	6	9	32	36	100.668	103.609	204.278	4.92401	8.47885e-07	Dunn Test	2.7749e-06	****
CD4 Treg Tcm (%)	6	8	32	35	77.0763	103.609	180.686	3.74496	0.000180426	Dunn Test	0.000341859	***
CD4 Treg Tcm (%)	7	8	32	35	-46.658	227.344	180.686	-2.267	0.0233901	Dunn Test	0.0382746	*
CD4 Treg Tcm (cells/μL)	1	7	37	32	82.9105	97.027	179.938	4.08144	4.47576e-05	Dunn Test	0.00161127	**
CD4 Treg Tcm (cells/μL)	1	9	37	36	67.4452	97.027	164.472	3.42369	0.000617771	Dunn Test	0.0111199	*
CD4 Treg Tcm (cells/μL)	1	3	37	33	62.5184	97.027	159.545	3.10291	0.00191626	Dunn Test	0.0229951	*
CD4 Treg Tcm (cells/μL)	1	4	37	26	61.973	97.027	159	2.87788	0.00400361	Dunn Test	0.0360325	*
CD4 Treg Teff (%)	1	4	37	26	-66.1814	171.162	104.981	-3.07723	0.00208935	Dunn Test	0.00683789	**
CD4 Treg Teff (%)	1	7	37	32	-57.1778	171.162	113.984	-2.81829	0.00482807	Dunn Test	0.01337	*
CD4 Treg Teff (%)	1	9	37	36	-52.8011	171.162	118.361	-2.68374	0.00728046	Dunn Test	0.0187212	*
CD4 Treg Teff (%)	1	2	37	30	-51.7788	171.162	119.383	-2.50774	0.0121505	Dunn Test	0.0281539	*
CD4 Treg Teff (%)	1	3	37	33	-50.2531	171.162	120.909	-2.49734	0.0125128	Dunn Test	0.0281539	*
CD4 Treg Teff (%)	2	5	30	30	94.3	119.383	213.683	4.34574	1.38806e-05	Dunn Test	9.99406e-05	****
CD4 Treg Teff (%)	2	8	30	35	72.8595	119.383	192.243	3.48442	0.0004932	Dunn Test	0.00177552	**
CD4 Treg Teff (%)	3	5	33	30	92.7742	120.909	213.683	4.37604	1.20855e-05	Dunn Test	9.99406e-05	****
CD4 Treg Teff (%)	3	8	33	35	71.3338	120.909	192.243	3.49815	0.000468501	Dunn Test	0.00177552	**
CD4 Treg Teff (%)	4	5	26	30	108.703	104.981	213.683	4.82725	1.38433e-06	Dunn Test	4.98358e-05	****
CD4 Treg Teff (%)	4	8	26	35	87.2621	104.981	192.243	4.0104	6.06155e-05	Dunn Test	0.000363693	***
CD4 Treg Teff (%)	5	7	30	32	-99.699	213.683	113.984	-4.66807	3.0405e-06	Dunn Test	5.36549e-05	****
CD4 Treg Teff (%)	5	9	30	36	-95.3222	213.683	118.361	-4.58818	4.47124e-06	Dunn Test	5.36549e-05	****
CD4 Treg Teff (%)	5	6	30	32	-63.5427	213.683	150.141	-2.97517	0.00292825	Dunn Test	0.00878474	**
CD4 Treg Teff (%)	7	8	32	35	78.2585	113.984	192.243	3.80723	0.00014053	Dunn Test	0.000722725	***
CD4 Treg Teff (%)	8	9	35	36	-73.8817	192.243	118.361	-3.70339	0.000212735	Dunn Test	0.000957309	***
CD4 Treg Teff (cells/μL)	1	4	37	26	-68.4865	166.486	98	-3.18418	0.00145164	Dunn Test	0.0052259	**
CD4 Treg Teff (cells/μL)	1	9	37	36	-51.8476	166.486	114.639	-2.63509	0.00841156	Dunn Test	0.0232936	*
CD4 Treg Teff (cells/μL)	1	7	37	32	-49.7365	166.486	116.75	-2.45133	0.0142329	Dunn Test	0.0341589	*
CD4 Treg Teff (cells/μL)	1	2	37	30	-48.8532	166.486	117.633	-2.36588	0.0179874	Dunn Test	0.0380909	*
CD4 Treg Teff (cells/μL)	1	5	37	30	49.2135	166.486	215.7	2.38333	0.0171568	Dunn Test	0.0380909	*
CD4 Treg Teff (cells/μL)	2	5	30	30	98.0667	117.633	215.7	4.519	6.21311e-06	Dunn Test	5.5918e-05	****
CD4 Treg Teff (cells/μL)	2	8	30	35	73.7667	117.633	191.4	3.52756	0.000419416	Dunn Test	0.00167766	**
CD4 Treg Teff (cells/μL)	3	5	33	30	85.6697	130.03	215.7	4.04064	5.33053e-05	Dunn Test	0.000319832	***
CD4 Treg Teff (cells/μL)	3	8	33	35	61.3697	130.03	191.4	3.00931	0.00261846	Dunn Test	0.0085695	**
CD4 Treg Teff (cells/μL)	4	5	26	30	117.7	98	215.7	5.22643	1.72811e-07	Dunn Test	6.22118e-06	****
CD4 Treg Teff (cells/μL)	4	8	26	35	93.4	98	191.4	4.29218	1.76924e-05	Dunn Test	0.000127385	***
CD4 Treg Teff (cells/μL)	4	6	26	32	55.9062	98	153.906	2.51932	0.0117581	Dunn Test	0.0302351	*
CD4 Treg Teff (cells/μL)	5	9	30	36	-101.061	215.7	114.639	-4.86407	1.14997e-06	Dunn Test	2.06995e-05	****
CD4 Treg Teff (cells/μL)	5	7	30	32	-98.95	215.7	116.75	-4.63267	3.60981e-06	Dunn Test	4.33177e-05	****
CD4 Treg Teff (cells/μL)	5	6	30	32	-61.7937	215.7	153.906	-2.89308	0.00381487	Dunn Test	0.0114446	*
CD4 Treg Teff (cells/μL)	7	8	32	35	74.65	116.75	191.4	3.63143	0.00028186	Dunn Test	0.00126837	**
CD4 Treg Teff (cells/μL)	8	9	35	36	-76.7611	191.4	114.639	-3.84745	0.000119353	Dunn Test	0.000613817	***
CD4 Treg Tem (%)	1	8	37	35	121.29	89.5811	210.871	6.11293	9.78205e-10	Dunn Test	2.39202e-08	****
CD4 Treg Tem (%)	1	7	37	32	113.341	89.5811	202.922	5.57946	2.41272e-08	Dunn Test	2.57575e-07	****
CD4 Treg Tem (%)	1	5	37	30	78.3689	89.5811	167.95	3.79072	0.000150208	Dunn Test	0.00054075	***
CD4 Treg Tem (%)	1	9	37	36	75.53	89.5811	165.111	3.83411	0.000126019	Dunn Test	0.00054075	***
CD4 Treg Tem (%)	1	6	37	32	57.7783	89.5811	147.359	2.84427	0.00445138	Dunn Test	0.0106833	*
CD4 Treg Tem (%)	2	8	30	35	78.8214	132.05	210.871	3.76475	0.000166713	Dunn Test	0.000545607	***
CD4 Treg Tem (%)	2	7	30	32	70.8719	132.05	202.922	3.31412	0.000919327	Dunn Test	0.00275798	**
CD4 Treg Tem (%)	3	8	33	35	123.811	87.0606	210.871	6.06386	1.3289e-09	Dunn Test	2.39202e-08	****
CD4 Treg Tem (%)	3	7	33	32	115.861	87.0606	202.922	5.54968	2.86195e-08	Dunn Test	2.57575e-07	****
CD4 Treg Tem (%)	3	5	33	30	80.8894	87.0606	167.95	3.8106	0.000138631	Dunn Test	0.00054075	***
CD4 Treg Tem (%)	3	9	33	36	78.0505	87.0606	165.111	3.8487	0.000118748	Dunn Test	0.00054075	***
CD4 Treg Tem (%)	3	6	33	32	60.2988	87.0606	147.359	2.88827	0.00387365	Dunn Test	0.00996082	**
CD4 Treg Tem (%)	4	8	26	35	104.525	106.346	210.871	4.79768	1.60513e-06	Dunn Test	1.15569e-05	****
CD4 Treg Tem (%)	4	7	26	32	96.5757	106.346	202.922	4.3468	1.38136e-05	Dunn Test	8.28819e-05	****
CD4 Treg Tem (%)	4	5	26	30	61.6038	106.346	167.95	2.73222	0.00629094	Dunn Test	0.0141026	*
CD4 Treg Tem (%)	4	9	26	36	58.765	106.346	165.111	2.71341	0.00665954	Dunn Test	0.0141026	*
CD4 Treg Tem (%)	6	8	32	35	63.5121	147.359	210.871	3.0859	0.00202936	Dunn Test	0.00561977	**
CD4 Treg Tem (%)	6	7	32	32	55.5625	147.359	202.922	2.64117	0.00826207	Dunn Test	0.0165241	*
CD4 Treg Tem (%)	8	9	35	36	-45.7603	210.871	165.111	-2.29086	0.0219712	Dunn Test	0.0416297	*
CD4 Treg Tem (cells/μL)	1	7	37	32	103.736	89.1081	192.844	5.1066	3.28003e-07	Dunn Test	1.18081e-05	****
CD4 Treg Tem (cells/μL)	1	8	37	35	92.4919	89.1081	181.6	4.66149	3.13923e-06	Dunn Test	5.65062e-05	****
CD4 Treg Tem (cells/μL)	1	6	37	32	77.0794	89.1081	166.188	3.79439	0.000148005	Dunn Test	0.00177606	**
CD4 Treg Tem (cells/μL)	1	5	37	30	74.4586	89.1081	163.567	3.60157	0.000316305	Dunn Test	0.0022774	**
CD4 Treg Tem (cells/μL)	1	9	37	36	65.9474	89.1081	155.056	3.34766	0.000814967	Dunn Test	0.0048898	**
CD4 Treg Tem (cells/μL)	2	7	30	32	68.7104	124.133	192.844	3.21303	0.00131341	Dunn Test	0.00591037	**
CD4 Treg Tem (cells/μL)	2	8	30	35	57.4667	124.133	181.6	2.74477	0.00605524	Dunn Test	0.0217989	*
CD4 Treg Tem (cells/μL)	3	7	33	32	64.071	128.773	192.844	3.06895	0.00214813	Dunn Test	0.00859253	**
CD4 Treg Tem (cells/μL)	3	8	33	35	52.8273	128.773	181.6	2.5873	0.00967302	Dunn Test	0.0316571	*
CD4 Treg Tem (cells/μL)	4	7	26	32	82.0168	110.827	192.844	3.6915	0.000222932	Dunn Test	0.00200638	**
CD4 Treg Tem (cells/μL)	4	8	26	35	70.7731	110.827	181.6	3.24845	0.00116034	Dunn Test	0.00591037	**
CD4 Treg Tem (cells/μL)	4	6	26	32	55.3606	110.827	166.188	2.49173	0.0127123	Dunn Test	0.0381368	*
CD4 Treg Tn (%)	1	7	37	32	-186.993	238.243	51.25	-9.20515	3.41194e-20	Dunn Test	1.2283e-18	****
CD4 Treg Tn (%)	1	8	37	35	-167.943	238.243	70.3	-8.46418	2.57964e-17	Dunn Test	4.64335e-16	****
CD4 Treg Tn (%)	1	9	37	36	-147.757	238.243	90.4861	-7.50054	6.35533e-14	Dunn Test	5.7198e-13	****
CD4 Treg Tn (%)	1	4	37	26	-114.724	238.243	123.519	-5.32752	9.95618e-08	Dunn Test	3.25839e-07	****
CD4 Treg Tn (%)	1	2	37	30	-105.127	238.243	133.117	-5.08499	3.67642e-07	Dunn Test	1.10293e-06	****
CD4 Treg Tn (%)	1	6	37	32	-50.3839	238.243	187.859	-2.48026	0.0131288	Dunn Test	0.0196932	*
CD4 Treg Tn (%)	2	3	30	33	86.3076	133.117	219.424	4.06584	4.78605e-05	Dunn Test	0.000107686	***
CD4 Treg Tn (%)	2	7	30	32	-81.8667	133.117	51.25	-3.82825	0.000129057	Dunn Test	0.000273296	***
CD4 Treg Tn (%)	2	8	30	35	-62.8167	133.117	70.3	-3.00031	0.00269703	Dunn Test	0.00485465	**
CD4 Treg Tn (%)	2	5	30	30	62.0667	133.117	195.183	2.85665	0.00428132	Dunn Test	0.00700579	**
CD4 Treg Tn (%)	2	6	30	32	54.7427	133.117	187.859	2.55988	0.0104708	Dunn Test	0.0163891	*
CD4 Treg Tn (%)	3	7	33	32	-168.174	219.424	51.25	-8.05542	7.92036e-16	Dunn Test	9.50444e-15	****
CD4 Treg Tn (%)	3	8	33	35	-149.124	219.424	70.3	-7.30362	2.80117e-13	Dunn Test	2.01684e-12	****
CD4 Treg Tn (%)	3	9	33	36	-128.938	219.424	90.4861	-6.35797	2.04433e-10	Dunn Test	9.19948e-10	****
CD4 Treg Tn (%)	3	4	33	26	-95.905	219.424	123.519	-4.34623	1.38498e-05	Dunn Test	3.32395e-05	****
CD4 Treg Tn (%)	4	7	26	32	-72.2692	123.519	51.25	-3.25278	0.00114282	Dunn Test	0.00228564	**
CD4 Treg Tn (%)	4	5	26	30	71.6641	123.519	195.183	3.1784	0.0014809	Dunn Test	0.00280592	**
CD4 Treg Tn (%)	4	6	26	32	64.3401	123.519	187.859	2.8959	0.00378075	Dunn Test	0.00648128	**
CD4 Treg Tn (%)	4	8	26	35	-53.2192	123.519	70.3	-2.44274	0.0145761	Dunn Test	0.0209895	*
CD4 Treg Tn (%)	5	7	30	32	-143.933	195.183	51.25	-6.73062	1.68946e-11	Dunn Test	1.01368e-10	****
CD4 Treg Tn (%)	5	8	30	35	-124.883	195.183	70.3	-5.9648	2.44929e-09	Dunn Test	9.79717e-09	****
CD4 Treg Tn (%)	5	9	30	36	-104.697	195.183	90.4861	-5.03302	4.82811e-07	Dunn Test	1.33701e-06	****
CD4 Treg Tn (%)	6	7	32	32	-136.609	187.859	51.25	-6.49373	8.37374e-11	Dunn Test	4.3065e-10	****
CD4 Treg Tn (%)	6	8	32	35	-117.559	187.859	70.3	-5.71193	1.11705e-08	Dunn Test	4.02138e-08	****
CD4 Treg Tn (%)	6	9	32	36	-97.3733	187.859	90.4861	-4.76283	1.90896e-06	Dunn Test	4.90875e-06	****
CD4 Treg Tn (cells/μL)	1	7	37	32	-122.217	196.811	74.5938	-6.01639	1.78352e-09	Dunn Test	1.60517e-08	****
CD4 Treg Tn (cells/μL)	1	8	37	35	-109.639	196.811	87.1714	-5.52571	3.2816e-08	Dunn Test	2.36275e-07	****
CD4 Treg Tn (cells/μL)	1	9	37	36	-95.783	196.811	101.028	-4.86219	1.16094e-06	Dunn Test	5.22422e-06	****
CD4 Treg Tn (cells/μL)	1	4	37	26	-75.1954	196.811	121.615	-3.4919	0.000479604	Dunn Test	0.00115105	**
CD4 Treg Tn (cells/μL)	1	2	37	30	-62.6108	196.811	134.2	-3.02849	0.00245779	Dunn Test	0.00553004	**
CD4 Treg Tn (cells/μL)	2	3	30	33	89.5576	134.2	223.758	4.21893	2.45464e-05	Dunn Test	7.36392e-05	****
CD4 Treg Tn (cells/μL)	2	7	30	32	-59.6062	134.2	74.5938	-2.7873	0.00531487	Dunn Test	0.0100703	*
CD4 Treg Tn (cells/μL)	2	5	30	30	53	134.2	187.2	2.43935	0.0147137	Dunn Test	0.0264846	*
CD4 Treg Tn (cells/μL)	2	6	30	32	51.4563	134.2	185.656	2.40619	0.0161197	Dunn Test	0.0276338	*
CD4 Treg Tn (cells/μL)	2	8	30	35	-47.0286	134.2	87.1714	-2.24622	0.0246899	Dunn Test	0.0404016	*
CD4 Treg Tn (cells/μL)	3	7	33	32	-149.164	223.758	74.5938	-7.14482	9.01117e-13	Dunn Test	3.24402e-11	****
CD4 Treg Tn (cells/μL)	3	8	33	35	-136.586	223.758	87.1714	-6.68953	2.23882e-11	Dunn Test	4.02987e-10	****
CD4 Treg Tn (cells/μL)	3	9	33	36	-122.73	223.758	101.028	-6.05183	1.43214e-09	Dunn Test	1.60517e-08	****
CD4 Treg Tn (cells/μL)	3	4	33	26	-102.142	223.758	121.615	-4.62888	3.67657e-06	Dunn Test	1.20324e-05	****
CD4 Treg Tn (cells/μL)	4	5	26	30	65.5846	121.615	187.2	2.90876	0.00362865	Dunn Test	0.00768419	**
CD4 Treg Tn (cells/μL)	4	6	26	32	64.0409	121.615	185.656	2.88242	0.00394631	Dunn Test	0.00789262	**
CD4 Treg Tn (cells/μL)	5	7	30	32	-112.606	187.2	74.5938	-5.26569	1.39667e-07	Dunn Test	7.18286e-07	****
CD4 Treg Tn (cells/μL)	5	8	30	35	-100.029	187.2	87.1714	-4.77765	1.77352e-06	Dunn Test	6.38466e-06	****
CD4 Treg Tn (cells/μL)	5	9	30	36	-86.1722	187.2	101.028	-4.14248	3.43578e-05	Dunn Test	8.95277e-05	****
CD4 Treg Tn (cells/μL)	6	7	32	32	-111.062	185.656	74.5938	-5.27935	1.29646e-07	Dunn Test	7.18286e-07	****
CD4 Treg Tn (cells/μL)	6	8	32	35	-98.4848	185.656	87.1714	-4.78513	1.70878e-06	Dunn Test	6.38466e-06	****
CD4 Treg Tn (cells/μL)	6	9	32	36	-84.6285	185.656	101.028	-4.13943	3.48163e-05	Dunn Test	8.95277e-05	****
CD4 TrueNaive (%)	1	7	37	32	-158.277	211.824	53.5469	-7.79154	6.61953e-15	Dunn Test	7.94343e-14	****
CD4 TrueNaive (%)	1	8	37	35	-153.167	211.824	58.6571	-7.71947	1.16814e-14	Dunn Test	1.05132e-13	****
CD4 TrueNaive (%)	1	9	37	36	-112.31	211.824	99.5139	-5.70117	1.18988e-08	Dunn Test	5.35446e-08	****
CD4 TrueNaive (%)	1	2	37	30	-84.641	211.824	127.183	-4.0941	4.23819e-05	Dunn Test	9.53593e-05	****
CD4 TrueNaive (%)	1	5	37	30	-66.091	211.824	145.733	-3.19683	0.00138947	Dunn Test	0.00238195	**
CD4 TrueNaive (%)	2	3	30	33	114.62	127.183	241.803	5.39958	6.67981e-08	Dunn Test	2.40473e-07	****
CD4 TrueNaive (%)	2	6	30	32	85.1448	127.183	212.328	3.98154	6.84703e-05	Dunn Test	0.000144996	***
CD4 TrueNaive (%)	2	7	30	32	-73.6365	127.183	53.5469	-3.44339	0.000574476	Dunn Test	0.00114895	**
CD4 TrueNaive (%)	2	8	30	35	-68.5262	127.183	58.6571	-3.27301	0.00106408	Dunn Test	0.00191534	**
CD4 TrueNaive (%)	3	7	33	32	-188.256	241.803	53.5469	-9.01732	1.92741e-19	Dunn Test	5.34282e-18	****
CD4 TrueNaive (%)	3	8	33	35	-183.146	241.803	58.6571	-8.96989	2.96824e-19	Dunn Test	5.34282e-18	****
CD4 TrueNaive (%)	3	9	33	36	-142.289	241.803	99.5139	-7.01631	2.27808e-12	Dunn Test	1.17159e-11	****
CD4 TrueNaive (%)	3	5	33	30	-96.0697	241.803	145.733	-4.52571	6.01925e-06	Dunn Test	1.66687e-05	****
CD4 TrueNaive (%)	3	4	33	26	-74.9569	241.803	166.846	-3.3969	0.000681548	Dunn Test	0.00129135	**
CD4 TrueNaive (%)	4	7	26	32	-113.299	166.846	53.5469	-5.0995	3.40544e-07	Dunn Test	1.11451e-06	****
CD4 TrueNaive (%)	4	8	26	35	-108.189	166.846	58.6571	-4.96583	6.84068e-07	Dunn Test	2.0522e-06	****
CD4 TrueNaive (%)	4	9	26	36	-67.3323	166.846	99.5139	-3.10898	0.00187732	Dunn Test	0.00293841	**
CD4 TrueNaive (%)	5	7	30	32	-92.1865	145.733	53.5469	-4.31082	1.62649e-05	Dunn Test	4.1824e-05	****
CD4 TrueNaive (%)	5	8	30	35	-87.0762	145.733	58.6571	-4.15902	3.19622e-05	Dunn Test	7.67092e-05	****
CD4 TrueNaive (%)	5	6	30	32	66.5948	145.733	212.328	3.1141	0.00184504	Dunn Test	0.00293841	**
CD4 TrueNaive (%)	5	9	30	36	-46.2194	145.733	99.5139	-2.22187	0.0262924	Dunn Test	0.037861	*
CD4 TrueNaive (%)	6	7	32	32	-158.781	212.328	53.5469	-7.54766	4.43145e-14	Dunn Test	3.19064e-13	****
CD4 TrueNaive (%)	6	8	32	35	-153.671	212.328	58.6571	-7.46649	8.23604e-14	Dunn Test	4.94163e-13	****
CD4 TrueNaive (%)	6	9	32	36	-112.814	212.328	99.5139	-5.51809	3.42702e-08	Dunn Test	1.37081e-07	****
CD4 TrueNaive (%)	7	9	32	36	45.967	53.5469	99.5139	2.24839	0.0245515	Dunn Test	0.0368272	*
CD4 TrueNaive (cells/μL)	1	7	37	32	-177.182	221.432	44.25	-8.72217	2.72914e-18	Dunn Test	4.91246e-17	****
CD4 TrueNaive (cells/μL)	1	8	37	35	-143.918	221.432	77.5143	-7.25332	4.06675e-13	Dunn Test	2.92806e-12	****
CD4 TrueNaive (cells/μL)	1	9	37	36	-125.377	221.432	96.0556	-6.36445	1.95992e-10	Dunn Test	1.00796e-09	****
CD4 TrueNaive (cells/μL)	1	2	37	30	-88.8658	221.432	132.567	-4.29844	1.72001e-05	Dunn Test	4.76311e-05	****
CD4 TrueNaive (cells/μL)	1	4	37	26	-75.6632	221.432	145.769	-3.51362	0.000442046	Dunn Test	0.000936098	***
CD4 TrueNaive (cells/μL)	1	5	37	30	-58.3324	221.432	163.1	-2.82154	0.0047793	Dunn Test	0.00782068	**
CD4 TrueNaive (cells/μL)	2	3	30	33	94.0697	132.567	226.636	4.43149	9.35842e-06	Dunn Test	2.80753e-05	****
CD4 TrueNaive (cells/μL)	2	7	30	32	-88.3167	132.567	44.25	-4.12986	3.62987e-05	Dunn Test	9.33395e-05	****
CD4 TrueNaive (cells/μL)	2	6	30	32	72.6521	132.567	205.219	3.39735	0.000680414	Dunn Test	0.00136083	**
CD4 TrueNaive (cells/μL)	2	8	30	35	-55.0524	132.567	77.5143	-2.62946	0.00855203	Dunn Test	0.012828	*
CD4 TrueNaive (cells/μL)	3	7	33	32	-182.386	226.636	44.25	-8.73616	2.41178e-18	Dunn Test	4.91246e-17	****
CD4 TrueNaive (cells/μL)	3	8	33	35	-149.122	226.636	77.5143	-7.3035	2.80372e-13	Dunn Test	2.52334e-12	****
CD4 TrueNaive (cells/μL)	3	9	33	36	-130.581	226.636	96.0556	-6.43896	1.20295e-10	Dunn Test	7.21769e-10	****
CD4 TrueNaive (cells/μL)	3	4	33	26	-80.8671	226.636	145.769	-3.66473	0.000247596	Dunn Test	0.000557092	***
CD4 TrueNaive (cells/μL)	3	5	33	30	-63.5364	226.636	163.1	-2.99311	0.00276152	Dunn Test	0.00473404	**
CD4 TrueNaive (cells/μL)	4	7	26	32	-101.519	145.769	44.25	-4.56929	4.8938e-06	Dunn Test	1.60161e-05	****
CD4 TrueNaive (cells/μL)	4	8	26	35	-68.2549	145.769	77.5143	-3.13287	0.00173105	Dunn Test	0.00311589	**
CD4 TrueNaive (cells/μL)	4	6	26	32	59.4495	145.769	205.219	2.67577	0.00745579	Dunn Test	0.0116699	*
CD4 TrueNaive (cells/μL)	4	9	26	36	-49.7137	145.769	96.0556	-2.29546	0.0217065	Dunn Test	0.0300551	*
CD4 TrueNaive (cells/μL)	5	7	30	32	-118.85	163.1	44.25	-5.55766	2.73422e-08	Dunn Test	1.09369e-07	****
CD4 TrueNaive (cells/μL)	5	8	30	35	-85.5857	163.1	77.5143	-4.08782	4.35442e-05	Dunn Test	0.000104506	***
CD4 TrueNaive (cells/μL)	5	9	30	36	-67.0444	163.1	96.0556	-3.22296	0.00126872	Dunn Test	0.00240388	**
CD4 TrueNaive (cells/μL)	6	7	32	32	-160.969	205.219	44.25	-7.65164	1.98439e-14	Dunn Test	2.38127e-13	****
CD4 TrueNaive (cells/μL)	6	8	32	35	-127.704	205.219	77.5143	-6.20484	5.47535e-10	Dunn Test	2.46391e-09	****
CD4 TrueNaive (cells/μL)	6	9	32	36	-109.163	205.219	96.0556	-5.3395	9.32024e-08	Dunn Test	3.35529e-07	****
CD4 TrueNaive (cells/μL)	7	9	32	36	51.8056	44.25	96.0556	2.53397	0.011278	Dunn Test	0.0162403	*
CD4 Tscm (%)	2	3	30	33	56.8879	122.233	179.121	2.68019	0.00735802	Dunn Test	0.0441332	*
CD4 Tscm (%)	2	5	30	30	55.2167	122.233	177.45	2.54164	0.0110333	Dunn Test	0.0441332	*
CD4 Tscm (%)	2	6	30	32	55.0792	122.233	177.312	2.57588	0.00999851	Dunn Test	0.0441332	*
CD4 Tscm (%)	3	8	33	35	-71.9355	179.121	107.186	-3.52353	0.000425833	Dunn Test	0.00947636	**
CD4 Tscm (%)	3	4	33	26	-59.1981	179.121	119.923	-2.68302	0.00729601	Dunn Test	0.0441332	*
CD4 Tscm (%)	4	5	26	30	57.5269	119.923	177.45	2.55166	0.0107211	Dunn Test	0.0441332	*
CD4 Tscm (%)	4	6	26	32	57.3894	119.923	177.312	2.58332	0.00978546	Dunn Test	0.0441332	*
CD4 Tscm (%)	5	8	30	35	-70.2643	177.45	107.186	-3.35638	0.000789697	Dunn Test	0.00947636	**
CD4 Tscm (%)	6	8	32	35	-70.1268	177.312	107.186	-3.40764	0.000655264	Dunn Test	0.00947636	**
CD4 Tscm (cells/μL)	1	8	37	35	-51.7297	160.73	109	-2.60712	0.00913065	Dunn Test	0.0250912	*
CD4 Tscm (cells/μL)	1	4	37	26	-53.1143	160.73	107.615	-2.4665	0.0136439	Dunn Test	0.0277938	*
CD4 Tscm (cells/μL)	1	7	37	32	-51.0735	160.73	109.656	-2.5142	0.0119303	Dunn Test	0.0277938	*
CD4 Tscm (cells/μL)	2	3	30	33	64.0424	124.2	188.242	3.01695	0.00255334	Dunn Test	0.00919202	**
CD4 Tscm (cells/μL)	2	5	30	30	63.5667	124.2	187.767	2.92569	0.00343697	Dunn Test	0.0112483	*
CD4 Tscm (cells/μL)	2	6	30	32	61.925	124.2	186.125	2.89573	0.00378274	Dunn Test	0.0113482	*
CD4 Tscm (cells/μL)	3	4	33	26	-80.627	188.242	107.615	-3.65385	0.000258334	Dunn Test	0.00142997	**
CD4 Tscm (cells/μL)	3	7	33	32	-78.5862	188.242	109.656	-3.76421	0.000167075	Dunn Test	0.00142997	**
CD4 Tscm (cells/μL)	3	8	33	35	-79.2424	188.242	109	-3.88103	0.000104015	Dunn Test	0.00142997	**
CD4 Tscm (cells/μL)	3	9	33	36	-52.4091	188.242	135.833	-2.5843	0.00975767	Dunn Test	0.0250912	*
CD4 Tscm (cells/μL)	4	5	26	30	80.1513	107.615	187.767	3.55481	0.000378251	Dunn Test	0.00163947	**
CD4 Tscm (cells/μL)	4	6	26	32	78.5096	107.615	186.125	3.53365	0.000409867	Dunn Test	0.00163947	**
CD4 Tscm (cells/μL)	5	7	30	32	-78.1104	187.767	109.656	-3.65259	0.000259604	Dunn Test	0.00142997	**
CD4 Tscm (cells/μL)	5	8	30	35	-78.7667	187.767	109	-3.76212	0.000168476	Dunn Test	0.00142997	**
CD4 Tscm (cells/μL)	5	9	30	36	-51.9333	187.767	135.833	-2.49654	0.0125411	Dunn Test	0.0277938	*
CD4 Tscm (cells/μL)	6	7	32	32	-76.4688	186.125	109.656	-3.63494	0.00027805	Dunn Test	0.00142997	**
CD4 Tscm (cells/μL)	6	8	32	35	-77.125	186.125	109	-3.74731	0.000178742	Dunn Test	0.00142997	**
CD4 Tscm (cells/μL)	6	9	32	36	-50.2917	186.125	135.833	-2.45992	0.0138969	Dunn Test	0.0277938	*
CD4/CD8	1	8	37	35	-67.8286	142	74.1714	-3.41849	0.000629702	Dunn Test	0.00133349	**
CD4/CD8	1	3	37	33	62.1212	142	204.121	3.0832	0.00204789	Dunn Test	0.00388021	**
CD4/CD8	1	6	37	32	62.8438	142	204.844	3.09361	0.00197735	Dunn Test	0.00388021	**
CD4/CD8	1	9	37	36	57.5	142	199.5	2.91885	0.00351329	Dunn Test	0.00632393	**
CD4/CD8	1	4	37	26	55.7692	142	197.769	2.58979	0.00960344	Dunn Test	0.016463	*
CD4/CD8	1	7	37	32	-50.8438	142	91.1562	-2.50289	0.0123184	Dunn Test	0.0201574	*
CD4/CD8	1	2	37	30	-45.3	142	96.7	-2.19116	0.0284399	Dunn Test	0.0445146	*
CD4/CD8	2	3	30	33	107.421	96.7	204.121	5.06046	4.18244e-07	Dunn Test	1.70351e-06	****
CD4/CD8	2	6	30	32	108.144	96.7	204.844	5.05701	4.25879e-07	Dunn Test	1.70351e-06	****
CD4/CD8	2	9	30	36	102.8	96.7	199.5	4.94181	7.74021e-07	Dunn Test	2.78647e-06	****
CD4/CD8	2	4	30	26	101.069	96.7	197.769	4.48255	7.3757e-06	Dunn Test	1.89661e-05	****
CD4/CD8	3	8	33	35	-129.95	204.121	74.1714	-6.36451	1.95917e-10	Dunn Test	3.89998e-09	****
CD4/CD8	3	7	33	32	-112.965	204.121	91.1562	-5.41093	6.2699e-08	Dunn Test	3.90752e-07	****
CD4/CD8	3	5	33	30	-97.3545	204.121	106.767	-4.58623	4.51312e-06	Dunn Test	1.24979e-05	****
CD4/CD8	4	8	26	35	-123.598	197.769	74.1714	-5.67308	1.40249e-08	Dunn Test	1.26224e-07	****
CD4/CD8	4	7	26	32	-106.613	197.769	91.1562	-4.79855	1.59815e-06	Dunn Test	5.2303e-06	****
CD4/CD8	4	5	26	30	-91.0026	197.769	106.767	-4.03608	5.4352e-05	Dunn Test	0.000122292	***
CD4/CD8	5	6	30	32	98.0771	106.767	204.844	4.58627	4.51226e-06	Dunn Test	1.24979e-05	****
CD4/CD8	5	9	30	36	92.7333	106.767	199.5	4.45788	8.27738e-06	Dunn Test	1.98657e-05	****
CD4/CD8	6	8	32	35	-130.672	204.844	74.1714	-6.34904	2.16666e-10	Dunn Test	3.89998e-09	****
CD4/CD8	6	7	32	32	-113.688	204.844	91.1562	-5.40413	6.51254e-08	Dunn Test	3.90752e-07	****
CD4/CD8	7	9	32	36	108.344	91.1562	199.5	5.29942	1.16171e-07	Dunn Test	5.97451e-07	****
CD4/CD8	8	9	35	36	125.329	74.1714	199.5	6.27421	3.51419e-10	Dunn Test	4.21703e-09	****
CD4+ (%)	1	8	37	35	-73.0405	148.541	75.5	-3.68117	0.000232166	Dunn Test	0.000491646	***
CD4+ (%)	1	7	37	32	-61.7593	148.541	86.7812	-3.04023	0.00236395	Dunn Test	0.00472791	**
CD4+ (%)	1	3	37	33	60.5352	148.541	209.076	3.00449	0.0026603	Dunn Test	0.00504057	**
CD4+ (%)	1	6	37	32	51.5688	148.541	200.109	2.53859	0.0111301	Dunn Test	0.0200343	*
CD4+ (%)	1	9	37	36	48.6261	148.541	197.167	2.46839	0.0135723	Dunn Test	0.0232668	*
CD4+ (%)	1	2	37	30	-46.6072	148.541	101.933	-2.2544	0.0241712	Dunn Test	0.0395529	*
CD4+ (%)	1	5	37	30	-44.8072	148.541	103.733	-2.16733	0.0302096	Dunn Test	0.0472847	*
CD4+ (%)	2	3	30	33	107.142	101.933	209.076	5.04733	4.48018e-07	Dunn Test	2.01608e-06	****
CD4+ (%)	2	6	30	32	98.176	101.933	200.109	4.59091	4.41323e-06	Dunn Test	1.40788e-05	****
CD4+ (%)	2	9	30	36	95.2333	101.933	197.167	4.57807	4.69293e-06	Dunn Test	1.40788e-05	****
CD4+ (%)	2	4	30	26	90.3551	101.933	192.288	4.00737	6.13989e-05	Dunn Test	0.000147357	***
CD4+ (%)	3	8	33	35	-133.576	209.076	75.5	-6.5421	6.06595e-11	Dunn Test	2.18374e-09	****
CD4+ (%)	3	7	33	32	-122.295	209.076	86.7812	-5.85781	4.69004e-09	Dunn Test	4.22103e-08	****
CD4+ (%)	3	5	33	30	-105.342	209.076	103.733	-4.96254	6.95779e-07	Dunn Test	2.78312e-06	****
CD4+ (%)	4	8	26	35	-116.788	192.288	75.5	-5.36055	8.29712e-08	Dunn Test	4.26709e-07	****
CD4+ (%)	4	7	26	32	-105.507	192.288	86.7812	-4.74879	2.04636e-06	Dunn Test	7.36691e-06	****
CD4+ (%)	4	5	26	30	-88.5551	192.288	103.733	-3.92754	8.58204e-05	Dunn Test	0.000193096	***
CD4+ (%)	5	6	30	32	96.376	103.733	200.109	4.50674	6.58326e-06	Dunn Test	1.81828e-05	****
CD4+ (%)	5	9	30	36	93.4333	103.733	197.167	4.49154	7.0711e-06	Dunn Test	1.81828e-05	****
CD4+ (%)	6	8	32	35	-124.609	200.109	75.5	-6.05446	1.40888e-09	Dunn Test	1.69065e-08	****
CD4+ (%)	6	7	32	32	-113.328	200.109	86.7812	-5.38705	7.16239e-08	Dunn Test	4.26709e-07	****
CD4+ (%)	7	9	32	36	110.385	86.7812	197.167	5.39929	6.69049e-08	Dunn Test	4.26709e-07	****
CD4+ (%)	8	9	35	36	121.667	75.5	197.167	6.09089	1.12283e-09	Dunn Test	1.69065e-08	****
CD4+ (cells/μL)	1	7	37	32	-125.779	195.216	69.4375	-6.19172	5.9512e-10	Dunn Test	2.14243e-08	****
CD4+ (cells/μL)	1	9	37	36	-79.1329	195.216	116.083	-4.01699	5.89471e-05	Dunn Test	0.000424419	***
CD4+ (cells/μL)	1	4	37	26	-75.6393	195.216	119.577	-3.51251	0.000443897	Dunn Test	0.00266338	**
CD4+ (cells/μL)	1	8	37	35	-55.9876	195.216	139.229	-2.82172	0.00477672	Dunn Test	0.0168648	*
CD4+ (cells/μL)	1	2	37	30	-52.6495	195.216	142.567	-2.54666	0.0108758	Dunn Test	0.0279665	*
CD4+ (cells/μL)	2	7	30	32	-73.1292	142.567	69.4375	-3.41966	0.000626991	Dunn Test	0.00313404	**
CD4+ (cells/μL)	3	7	33	32	-111.866	181.303	69.4375	-5.35827	8.40245e-08	Dunn Test	1.51244e-06	****
CD4+ (cells/μL)	3	9	33	36	-65.2197	181.303	116.083	-3.21599	0.00129994	Dunn Test	0.00519975	**
CD4+ (cells/μL)	3	4	33	26	-61.7261	181.303	119.577	-2.7973	0.00515315	Dunn Test	0.0168648	*
CD4+ (cells/μL)	4	6	26	32	52.1731	119.577	171.75	2.34826	0.0188612	Dunn Test	0.0452668	*
CD4+ (cells/μL)	4	5	26	30	51.2231	119.577	170.8	2.27181	0.0230981	Dunn Test	0.0480498	*
CD4+ (cells/μL)	4	7	26	32	-50.1394	119.577	69.4375	-2.25673	0.0240249	Dunn Test	0.0480498	*
CD4+ (cells/μL)	5	7	30	32	-101.362	170.8	69.4375	-4.73991	2.13817e-06	Dunn Test	1.92435e-05	****
CD4+ (cells/μL)	5	9	30	36	-54.7167	170.8	116.083	-2.63034	0.0085299	Dunn Test	0.0236213	*
CD4+ (cells/μL)	6	7	32	32	-102.312	171.75	69.4375	-4.86342	1.15377e-06	Dunn Test	1.38453e-05	****
CD4+ (cells/μL)	6	9	32	36	-55.6667	171.75	116.083	-2.72282	0.00647264	Dunn Test	0.0194179	*
CD4+ (cells/μL)	7	8	32	35	69.7911	69.4375	139.229	3.39097	0.000696453	Dunn Test	0.00313404	**
CD4+ (cells/μL)	7	9	32	36	46.6458	69.4375	116.083	2.28159	0.0225136	Dunn Test	0.0480498	*
CD8 CD27+ (%)	1	8	37	35	-141.588	194.459	52.8714	-7.13589	9.61599e-13	Dunn Test	6.92351e-12	****
CD8 CD27+ (%)	1	5	37	30	-129.926	194.459	64.5333	-6.28454	3.28816e-10	Dunn Test	1.69105e-09	****
CD8 CD27+ (%)	1	7	37	32	-102.678	194.459	91.7812	-5.05455	4.31398e-07	Dunn Test	1.19464e-06	****
CD8 CD27+ (%)	1	2	37	30	-83.6928	194.459	110.767	-4.04823	5.1606e-05	Dunn Test	0.000109283	***
CD8 CD27+ (%)	1	3	37	33	46.4951	194.459	240.955	2.30765	0.0210189	Dunn Test	0.0302672	*
CD8 CD27+ (%)	2	3	30	33	130.188	110.767	240.955	6.13297	8.62514e-10	Dunn Test	3.45006e-09	****
CD8 CD27+ (%)	2	4	30	26	106.599	110.767	217.365	4.72779	2.26973e-06	Dunn Test	5.83644e-06	****
CD8 CD27+ (%)	2	9	30	36	66.4556	110.767	177.222	3.19466	0.00139996	Dunn Test	0.00251994	**
CD8 CD27+ (%)	2	8	30	35	-57.8952	110.767	52.8714	-2.76525	0.00568796	Dunn Test	0.00930757	**
CD8 CD27+ (%)	2	6	30	32	53.6552	110.767	164.422	2.50902	0.0121065	Dunn Test	0.0189493	*
CD8 CD27+ (%)	2	5	30	30	-46.2333	110.767	64.5333	-2.12791	0.0333442	Dunn Test	0.0461689	*
CD8 CD27+ (%)	3	8	33	35	-188.083	240.955	52.8714	-9.2117	3.21013e-20	Dunn Test	1.15565e-18	****
CD8 CD27+ (%)	3	5	33	30	-176.421	240.955	64.5333	-8.31096	9.49284e-17	Dunn Test	1.70871e-15	****
CD8 CD27+ (%)	3	7	33	32	-149.173	240.955	91.7812	-7.14529	8.98089e-13	Dunn Test	6.92351e-12	****
CD8 CD27+ (%)	3	6	33	32	-76.5327	240.955	164.422	-3.66586	0.000246513	Dunn Test	0.000493026	***
CD8 CD27+ (%)	3	9	33	36	-63.7323	240.955	177.222	-3.14265	0.00167423	Dunn Test	0.00287011	**
CD8 CD27+ (%)	4	8	26	35	-164.494	217.365	52.8714	-7.55021	4.34561e-14	Dunn Test	5.21474e-13	****
CD8 CD27+ (%)	4	5	26	30	-152.832	217.365	64.5333	-6.7783	1.21596e-11	Dunn Test	7.29575e-11	****
CD8 CD27+ (%)	4	7	26	32	-125.584	217.365	91.7812	-5.65244	1.58189e-08	Dunn Test	5.69482e-08	****
CD8 CD27+ (%)	4	6	26	32	-52.9435	217.365	164.422	-2.38294	0.0171749	Dunn Test	0.0257623	*
CD8 CD27+ (%)	5	9	30	36	112.689	64.5333	177.222	5.41719	6.05423e-08	Dunn Test	1.81627e-07	****
CD8 CD27+ (%)	5	6	30	32	99.8885	64.5333	164.422	4.67099	2.99756e-06	Dunn Test	7.19414e-06	****
CD8 CD27+ (%)	6	8	32	35	-111.55	164.422	52.8714	-5.41996	5.96121e-08	Dunn Test	1.81627e-07	****
CD8 CD27+ (%)	6	7	32	32	-72.6406	164.422	91.7812	-3.45297	0.000554451	Dunn Test	0.00105054	**
CD8 CD27+ (%)	7	9	32	36	85.441	91.7812	177.222	4.17918	2.92561e-05	Dunn Test	6.58261e-05	****
CD8 CD27+ (%)	8	9	35	36	124.351	52.8714	177.222	6.22527	4.80741e-10	Dunn Test	2.16333e-09	****
CD8 CD27+ (cells/μL)	1	9	37	36	-111.308	221.919	110.611	-5.65027	1.60198e-08	Dunn Test	5.76714e-07	****
CD8 CD27+ (cells/μL)	1	7	37	32	-99.0439	221.919	122.875	-4.87564	1.08455e-06	Dunn Test	1.95219e-05	****
CD8 CD27+ (cells/μL)	1	4	37	26	-100.611	221.919	121.308	-4.67215	2.98069e-06	Dunn Test	2.68262e-05	****
CD8 CD27+ (cells/μL)	1	6	37	32	-94.9189	221.919	127	-4.67258	2.97439e-06	Dunn Test	2.68262e-05	****
CD8 CD27+ (cells/μL)	1	8	37	35	-91.2618	221.919	130.657	-4.5995	4.23514e-06	Dunn Test	3.0493e-05	****
CD8 CD27+ (cells/μL)	1	5	37	30	-77.5856	221.919	144.333	-3.75282	0.000174856	Dunn Test	0.00104913	**
CD8 CD27+ (cells/μL)	1	3	37	33	-73.1916	221.919	148.727	-3.63265	0.00028053	Dunn Test	0.00144273	**
CD8 CD27+ (cells/μL)	2	9	30	36	-67.1222	177.733	110.611	-3.2267	0.00125226	Dunn Test	0.00563515	**
CD8 CD27+ (cells/μL)	2	7	30	32	-54.8583	177.733	122.875	-2.56528	0.0103092	Dunn Test	0.0412368	*
CD8 CD27+ (cells/μL)	2	4	30	26	-56.4256	177.733	121.308	-2.50255	0.0123303	Dunn Test	0.044389	*
CD8 CD38-HLA-DR- (%)	1	4	37	26	-86.0899	153.878	67.7885	-3.99784	6.39236e-05	Dunn Test	0.000287656	***
CD8 CD38-HLA-DR- (%)	1	5	37	30	62.3383	153.878	216.217	3.01533	0.00256701	Dunn Test	0.00660089	**
CD8 CD38-HLA-DR- (%)	1	3	37	33	-59.1511	153.878	94.7273	-2.93581	0.00332682	Dunn Test	0.00798438	**
CD8 CD38-HLA-DR- (%)	1	8	37	35	47.5073	153.878	201.386	2.39434	0.0166505	Dunn Test	0.0300917	*
CD8 CD38-HLA-DR- (%)	2	5	30	30	74.1333	142.083	216.217	3.41205	0.000644773	Dunn Test	0.00222583	**
CD8 CD38-HLA-DR- (%)	2	4	30	26	-74.2949	142.083	67.7885	-3.29509	0.000983888	Dunn Test	0.00295166	**
CD8 CD38-HLA-DR- (%)	2	8	30	35	59.3024	142.083	201.386	2.83247	0.00461895	Dunn Test	0.0103926	*
CD8 CD38-HLA-DR- (%)	2	3	30	33	-47.3561	142.083	94.7273	-2.23089	0.0256883	Dunn Test	0.0420354	*
CD8 CD38-HLA-DR- (%)	3	5	33	30	121.489	94.7273	216.217	5.72323	1.04516e-08	Dunn Test	1.2542e-07	****
CD8 CD38-HLA-DR- (%)	3	8	33	35	106.658	94.7273	201.386	5.22381	1.75278e-07	Dunn Test	1.5775e-06	****
CD8 CD38-HLA-DR- (%)	3	6	33	32	67.9759	94.7273	162.703	3.25601	0.0011299	Dunn Test	0.00312896	**
CD8 CD38-HLA-DR- (%)	3	7	33	32	48.8352	94.7273	143.562	2.33918	0.019326	Dunn Test	0.0331302	*
CD8 CD38-HLA-DR- (%)	4	5	26	30	148.428	67.7885	216.217	6.58302	4.60977e-11	Dunn Test	1.65952e-09	****
CD8 CD38-HLA-DR- (%)	4	8	26	35	133.597	67.7885	201.386	6.1321	8.67285e-10	Dunn Test	1.56111e-08	****
CD8 CD38-HLA-DR- (%)	4	6	26	32	94.9147	67.7885	162.703	4.27205	1.93681e-05	Dunn Test	0.000116209	***
CD8 CD38-HLA-DR- (%)	4	7	26	32	75.774	67.7885	143.562	3.41054	0.000648332	Dunn Test	0.00222583	**
CD8 CD38-HLA-DR- (%)	4	9	26	36	51.8226	67.7885	119.611	2.39286	0.0167176	Dunn Test	0.0300917	*
CD8 CD38-HLA-DR- (%)	5	9	30	36	-96.6056	216.217	119.611	-4.64406	3.41631e-06	Dunn Test	2.45974e-05	****
CD8 CD38-HLA-DR- (%)	5	7	30	32	-72.6542	216.217	143.562	-3.39747	0.000680114	Dunn Test	0.00222583	**
CD8 CD38-HLA-DR- (%)	5	6	30	32	-53.5135	216.217	162.703	-2.50241	0.012335	Dunn Test	0.0246699	*
CD8 CD38-HLA-DR- (%)	7	8	32	35	57.8232	143.562	201.386	2.8095	0.00496181	Dunn Test	0.0105074	*
CD8 CD38-HLA-DR- (%)	8	9	35	36	-81.7746	201.386	119.611	-4.09383	4.24299e-05	Dunn Test	0.000218211	***
CD8 CD38-HLA-DR- (cells/μL)	1	4	37	26	-113.897	186.243	72.3462	-5.28911	1.22913e-07	Dunn Test	4.98471e-07	****
CD8 CD38-HLA-DR- (cells/μL)	1	9	37	36	-102.549	186.243	83.6944	-5.20564	1.93331e-07	Dunn Test	6.95992e-07	****
CD8 CD38-HLA-DR- (cells/μL)	1	3	37	33	-88.4554	186.243	97.7879	-4.39021	1.13239e-05	Dunn Test	2.91186e-05	****
CD8 CD38-HLA-DR- (cells/μL)	1	6	37	32	-82.8682	186.243	103.375	-4.07936	4.51597e-05	Dunn Test	0.000101609	***
CD8 CD38-HLA-DR- (cells/μL)	2	4	30	26	-121.321	193.667	72.3462	-5.38072	7.41894e-08	Dunn Test	3.81545e-07	****
CD8 CD38-HLA-DR- (cells/μL)	2	9	30	36	-109.972	193.667	83.6944	-5.28659	1.24618e-07	Dunn Test	4.98471e-07	****
CD8 CD38-HLA-DR- (cells/μL)	2	3	30	33	-95.8788	193.667	97.7879	-4.51671	6.28067e-06	Dunn Test	1.73926e-05	****
CD8 CD38-HLA-DR- (cells/μL)	2	6	30	32	-90.2917	193.667	103.375	-4.22221	2.41915e-05	Dunn Test	5.80597e-05	****
CD8 CD38-HLA-DR- (cells/μL)	3	8	33	35	118.984	97.7879	216.771	5.82742	5.62915e-09	Dunn Test	6.75499e-08	****
CD8 CD38-HLA-DR- (cells/μL)	3	5	33	30	103.545	97.7879	201.333	4.87788	1.07232e-06	Dunn Test	3.50942e-06	****
CD8 CD38-HLA-DR- (cells/μL)	3	7	33	32	49.9934	97.7879	147.781	2.39464	0.0166366	Dunn Test	0.02852	*
CD8 CD38-HLA-DR- (cells/μL)	4	8	26	35	144.425	72.3462	216.771	6.62906	3.37841e-11	Dunn Test	6.08113e-10	****
CD8 CD38-HLA-DR- (cells/μL)	4	5	26	30	128.987	72.3462	201.333	5.72074	1.06058e-08	Dunn Test	9.54526e-08	****
CD8 CD38-HLA-DR- (cells/μL)	4	7	26	32	75.4351	72.3462	147.781	3.39527	0.000685619	Dunn Test	0.0014519	**
CD8 CD38-HLA-DR- (cells/μL)	5	9	30	36	-117.639	201.333	83.6944	-5.65514	1.55717e-08	Dunn Test	1.12116e-07	****
CD8 CD38-HLA-DR- (cells/μL)	5	6	30	32	-97.9583	201.333	103.375	-4.58072	4.63375e-06	Dunn Test	1.39013e-05	****
CD8 CD38-HLA-DR- (cells/μL)	5	7	30	32	-53.5521	201.333	147.781	-2.5042	0.0122729	Dunn Test	0.0220912	*
CD8 CD38-HLA-DR- (cells/μL)	6	8	32	35	113.396	103.375	216.771	5.50965	3.59556e-08	Dunn Test	2.15734e-07	****
CD8 CD38-HLA-DR- (cells/μL)	7	8	32	35	68.9902	147.781	216.771	3.35206	0.000802131	Dunn Test	0.00160426	**
CD8 CD38-HLA-DR- (cells/μL)	7	9	32	36	-64.0868	147.781	83.6944	-3.13468	0.00172042	Dunn Test	0.00325975	**
CD8 CD38-HLA-DR- (cells/μL)	8	9	35	36	-133.077	216.771	83.6944	-6.66211	2.69925e-11	Dunn Test	6.08113e-10	****
CD8 CD38-HLA-DR+ (%)	1	4	37	26	139.6	77.5541	217.154	6.48302	8.99036e-11	Dunn Test	3.23653e-09	****
CD8 CD38-HLA-DR+ (%)	1	7	37	32	123.93	77.5541	201.484	6.10105	1.05376e-09	Dunn Test	1.89677e-08	****
CD8 CD38-HLA-DR+ (%)	1	9	37	36	116.821	77.5541	194.375	5.93044	3.02126e-09	Dunn Test	3.62551e-08	****
CD8 CD38-HLA-DR+ (%)	1	2	37	30	72.6793	77.5541	150.233	3.51569	0.000438619	Dunn Test	0.00143548	**
CD8 CD38-HLA-DR+ (%)	1	3	37	33	66.5066	77.5541	144.061	3.30102	0.000963326	Dunn Test	0.00247712	**
CD8 CD38-HLA-DR+ (%)	1	8	37	35	54.0317	77.5541	131.586	2.72328	0.00646371	Dunn Test	0.0129274	*
CD8 CD38-HLA-DR+ (%)	1	6	37	32	44.6647	77.5541	122.219	2.19883	0.0278902	Dunn Test	0.0436542	*
CD8 CD38-HLA-DR+ (%)	2	4	30	26	66.9205	150.233	217.154	2.96816	0.00299584	Dunn Test	0.00674064	**
CD8 CD38-HLA-DR+ (%)	2	5	30	30	-58.6333	150.233	91.6	-2.69877	0.00695965	Dunn Test	0.0131867	*
CD8 CD38-HLA-DR+ (%)	2	7	30	32	51.251	150.233	201.484	2.39672	0.0165424	Dunn Test	0.0270694	*
CD8 CD38-HLA-DR+ (%)	3	4	33	26	73.0932	144.061	217.154	3.31261	0.000924298	Dunn Test	0.00247712	**
CD8 CD38-HLA-DR+ (%)	3	7	33	32	57.4238	144.061	201.484	2.75069	0.0059469	Dunn Test	0.0125934	*
CD8 CD38-HLA-DR+ (%)	3	5	33	30	-52.4606	144.061	91.6	-2.47147	0.0134557	Dunn Test	0.023067	*
CD8 CD38-HLA-DR+ (%)	3	9	33	36	50.3144	144.061	194.375	2.48114	0.0130963	Dunn Test	0.023067	*
CD8 CD38-HLA-DR+ (%)	4	5	26	30	-125.554	217.154	91.6	-5.56876	2.56554e-08	Dunn Test	2.30899e-07	****
CD8 CD38-HLA-DR+ (%)	4	6	26	32	-94.9351	217.154	122.219	-4.27317	1.92716e-05	Dunn Test	9.91109e-05	****
CD8 CD38-HLA-DR+ (%)	4	8	26	35	-85.5681	217.154	131.586	-3.92774	8.57461e-05	Dunn Test	0.000385857	***
CD8 CD38-HLA-DR+ (%)	5	7	30	32	109.884	91.6	201.484	5.13868	2.76682e-07	Dunn Test	1.99211e-06	****
CD8 CD38-HLA-DR+ (%)	5	9	30	36	102.775	91.6	194.375	4.94086	7.77774e-07	Dunn Test	4.66665e-06	****
CD8 CD38-HLA-DR+ (%)	6	7	32	32	79.2656	122.219	201.484	3.76808	0.000164507	Dunn Test	0.000658027	***
CD8 CD38-HLA-DR+ (%)	6	9	32	36	72.1562	122.219	194.375	3.52956	0.000416244	Dunn Test	0.00143548	**
CD8 CD38-HLA-DR+ (%)	7	8	32	35	-69.8987	201.484	131.586	-3.39638	0.000682842	Dunn Test	0.00204853	**
CD8 CD38-HLA-DR+ (%)	8	9	35	36	62.7893	131.586	194.375	3.14353	0.00166925	Dunn Test	0.00400621	**
CD8 CD38-HLA-DR+ (cells/μL)	1	7	37	32	98.3091	100.378	198.688	4.83947	1.30185e-06	Dunn Test	4.68667e-05	****
CD8 CD38-HLA-DR+ (cells/μL)	1	8	37	35	81.9931	100.378	182.371	4.13236	3.59053e-05	Dunn Test	0.000323148	***
CD8 CD38-HLA-DR+ (cells/μL)	1	2	37	30	83.855	100.378	184.233	4.05607	4.9905e-05	Dunn Test	0.000359316	***
CD8 CD38-HLA-DR+ (cells/μL)	1	4	37	26	67.7178	100.378	168.096	3.14465	0.00166284	Dunn Test	0.00544202	**
CD8 CD38-HLA-DR+ (cells/μL)	1	9	37	36	50.8438	100.378	151.222	2.58096	0.00985251	Dunn Test	0.0221681	*
CD8 CD38-HLA-DR+ (cells/μL)	2	6	30	32	-80.9208	184.233	103.312	-3.78402	0.000154318	Dunn Test	0.000793637	***
CD8 CD38-HLA-DR+ (cells/μL)	2	3	30	33	-76.597	184.233	107.636	-3.60838	0.000308121	Dunn Test	0.00123248	**
CD8 CD38-HLA-DR+ (cells/μL)	2	5	30	30	-56.5167	184.233	127.717	-2.60121	0.00928964	Dunn Test	0.0221681	*
CD8 CD38-HLA-DR+ (cells/μL)	3	7	33	32	91.0511	107.636	198.688	4.36127	1.29307e-05	Dunn Test	0.000155169	***
CD8 CD38-HLA-DR+ (cells/μL)	3	8	33	35	74.7351	107.636	182.371	3.66027	0.000251945	Dunn Test	0.00113375	**
CD8 CD38-HLA-DR+ (cells/μL)	3	4	33	26	60.4598	107.636	168.096	2.73991	0.00614551	Dunn Test	0.0170183	*
CD8 CD38-HLA-DR+ (cells/μL)	4	6	26	32	-64.7837	168.096	103.312	-2.91585	0.00354716	Dunn Test	0.0106415	*
CD8 CD38-HLA-DR+ (cells/μL)	5	7	30	32	70.9708	127.717	198.688	3.31873	0.000904266	Dunn Test	0.00325536	**
CD8 CD38-HLA-DR+ (cells/μL)	5	8	30	35	54.6548	127.717	182.371	2.61047	0.00904179	Dunn Test	0.0221681	*
CD8 CD38-HLA-DR+ (cells/μL)	6	7	32	32	95.375	103.312	198.688	4.53364	5.7975e-06	Dunn Test	0.000104355	***
CD8 CD38-HLA-DR+ (cells/μL)	6	8	32	35	79.0589	103.312	182.371	3.84127	0.000122397	Dunn Test	0.000734384	***
CD8 CD38-HLA-DR+ (cells/μL)	6	9	32	36	47.9097	103.312	151.222	2.34341	0.0191084	Dunn Test	0.0404648	*
CD8 CD38-HLA-DR+ (cells/μL)	7	9	32	36	-47.4653	198.688	151.222	-2.32167	0.0202507	Dunn Test	0.0405014	*
CD8 CD38+ (%)	1	5	37	30	-73.6207	160.554	86.9333	-3.56108	0.000369334	Dunn Test	0.00189943	**
CD8 CD38+ (%)	1	8	37	35	-68.3398	160.554	92.2143	-3.44429	0.000572563	Dunn Test	0.00257653	**
CD8 CD38+ (%)	1	4	37	26	50.1767	160.554	210.731	2.33011	0.0198002	Dunn Test	0.0339432	*
CD8 CD38+ (%)	2	5	30	30	-61.5333	148.467	86.9333	-2.83213	0.00462387	Dunn Test	0.0128046	*
CD8 CD38+ (%)	2	4	30	26	62.2641	148.467	210.731	2.76152	0.00575327	Dunn Test	0.0142328	*
CD8 CD38+ (%)	2	8	30	35	-56.2524	148.467	92.2143	-2.68681	0.00721388	Dunn Test	0.0162312	*
CD8 CD38+ (%)	2	3	30	33	55.2303	148.467	203.697	2.60185	0.00927225	Dunn Test	0.019102	*
CD8 CD38+ (%)	3	5	33	30	-116.764	203.697	86.9333	-5.50063	3.78438e-08	Dunn Test	4.79758e-07	****
CD8 CD38+ (%)	3	8	33	35	-111.483	203.697	92.2143	-5.46011	4.75839e-08	Dunn Test	4.79758e-07	****
CD8 CD38+ (%)	3	7	33	32	-75.5876	203.697	128.109	-3.62062	0.000293895	Dunn Test	0.00176337	**
CD8 CD38+ (%)	3	6	33	32	-62.6188	203.697	141.078	-2.99942	0.00270491	Dunn Test	0.00885243	**
CD8 CD38+ (%)	3	9	33	36	-52.5581	203.697	151.139	-2.59168	0.00955098	Dunn Test	0.019102	*
CD8 CD38+ (%)	4	5	26	30	-123.797	210.731	86.9333	-5.49063	4.00496e-08	Dunn Test	4.79758e-07	****
CD8 CD38+ (%)	4	8	26	35	-118.516	210.731	92.2143	-5.43991	5.33064e-08	Dunn Test	4.79758e-07	****
CD8 CD38+ (%)	4	7	26	32	-82.6214	210.731	128.109	-3.71876	0.000200207	Dunn Test	0.00144149	**
CD8 CD38+ (%)	4	6	26	32	-69.6526	210.731	141.078	-3.13504	0.00171832	Dunn Test	0.00687329	**
CD8 CD38+ (%)	4	9	26	36	-59.5919	210.731	151.139	-2.75161	0.00593034	Dunn Test	0.0142328	*
CD8 CD38+ (%)	5	9	30	36	64.2056	86.9333	151.139	3.08653	0.0020251	Dunn Test	0.00729036	**
CD8 CD38+ (%)	5	6	30	32	54.1448	86.9333	141.078	2.53194	0.0113432	Dunn Test	0.0214925	*
CD8 CD38+ (%)	6	8	32	35	-48.8638	141.078	92.2143	-2.3742	0.0175872	Dunn Test	0.0316569	*
CD8 CD38+ (%)	8	9	35	36	58.9246	92.2143	151.139	2.94992	0.00317856	Dunn Test	0.00953569	**
CD8 CD38+ (cells/μL)	1	9	37	36	-100.141	191.919	91.7778	-5.08342	3.707e-07	Dunn Test	1.33452e-05	****
CD8 CD38+ (cells/μL)	1	6	37	32	-87.8252	191.919	104.094	-4.32338	1.5366e-05	Dunn Test	0.000184391	***
CD8 CD38+ (cells/μL)	1	7	37	32	-55.6689	191.919	136.25	-2.74042	0.00613611	Dunn Test	0.0276125	*
CD8 CD38+ (cells/μL)	1	3	37	33	-52.4038	191.919	139.515	-2.6009	0.0092979	Dunn Test	0.0371916	*
CD8 CD38+ (cells/μL)	2	9	30	36	-95.3556	187.133	91.7778	-4.58394	4.56302e-06	Dunn Test	8.21344e-05	****
CD8 CD38+ (cells/μL)	2	6	30	32	-83.0396	187.133	104.094	-3.88309	0.000103137	Dunn Test	0.000742584	***
CD8 CD38+ (cells/μL)	5	9	30	36	-57.5889	149.367	91.7778	-2.76842	0.00563295	Dunn Test	0.0276125	*
CD8 CD38+ (cells/μL)	6	8	32	35	68.4205	104.094	172.514	3.32438	0.000886151	Dunn Test	0.0053169	**
CD8 CD38+ (cells/μL)	8	9	35	36	-80.7365	172.514	91.7778	-4.04184	5.30342e-05	Dunn Test	0.000477307	***
CD8 CD38+HLA-DR- (%)	1	8	37	35	-85.7309	178.459	92.7286	-4.32079	1.55474e-05	Dunn Test	0.000111941	***
CD8 CD38+HLA-DR- (%)	1	5	37	30	-80.8595	178.459	97.6	-3.91122	9.18328e-05	Dunn Test	0.000472283	***
CD8 CD38+HLA-DR- (%)	1	7	37	32	-59.4438	178.459	119.016	-2.92627	0.00343049	Dunn Test	0.0102915	*
CD8 CD38+HLA-DR- (%)	2	3	30	33	62.797	143.733	206.53	2.9583	0.00309337	Dunn Test	0.0101237	*
CD8 CD38+HLA-DR- (%)	2	4	30	26	56.8051	143.733	200.538	2.5194	0.0117554	Dunn Test	0.028213	*
CD8 CD38+HLA-DR- (%)	2	8	30	35	-51.0048	143.733	92.7286	-2.43616	0.0148442	Dunn Test	0.0333994	*
CD8 CD38+HLA-DR- (%)	3	8	33	35	-113.802	206.53	92.7286	-5.57368	2.4941e-08	Dunn Test	8.97876e-07	****
CD8 CD38+HLA-DR- (%)	3	5	33	30	-108.93	206.53	97.6	-5.1316	2.87288e-07	Dunn Test	5.17119e-06	****
CD8 CD38+HLA-DR- (%)	3	7	33	32	-87.5147	206.53	119.016	-4.19192	2.76603e-05	Dunn Test	0.000165962	***
CD8 CD38+HLA-DR- (%)	3	9	33	36	-71.6553	206.53	134.875	-3.53337	0.000410301	Dunn Test	0.00164121	**
CD8 CD38+HLA-DR- (%)	3	6	33	32	-59.5303	206.53	147	-2.85148	0.00435163	Dunn Test	0.0120507	*
CD8 CD38+HLA-DR- (%)	4	8	26	35	-107.81	200.538	92.7286	-4.94847	7.47979e-07	Dunn Test	8.97575e-06	****
CD8 CD38+HLA-DR- (%)	4	5	26	30	-102.938	200.538	97.6	-4.56549	4.98319e-06	Dunn Test	4.48487e-05	****
CD8 CD38+HLA-DR- (%)	4	7	26	32	-81.5228	200.538	119.016	-3.6693	0.000243211	Dunn Test	0.00109445	**
CD8 CD38+HLA-DR- (%)	4	9	26	36	-65.6635	200.538	134.875	-3.03195	0.00242976	Dunn Test	0.00874713	**
CD8 CD38+HLA-DR- (%)	4	6	26	32	-53.5385	200.538	147	-2.40974	0.0159638	Dunn Test	0.0338058	*
CD8 CD38+HLA-DR- (%)	5	6	30	32	49.4	97.6	147	2.31006	0.0208847	Dunn Test	0.0417695	*
CD8 CD38+HLA-DR- (%)	6	8	32	35	-54.2714	147	92.7286	-2.63694	0.00836585	Dunn Test	0.0215122	*
CD8 CD38+HLA-DR- (cells/μL)	1	9	37	36	-116.279	200.946	84.6667	-5.90263	3.57747e-09	Dunn Test	1.28789e-07	****
CD8 CD38+HLA-DR- (cells/μL)	1	6	37	32	-92.3834	200.946	108.562	-4.54777	5.42182e-06	Dunn Test	6.50619e-05	****
CD8 CD38+HLA-DR- (cells/μL)	1	7	37	32	-72.1647	200.946	128.781	-3.55246	0.000381652	Dunn Test	0.00274789	**
CD8 CD38+HLA-DR- (cells/μL)	1	4	37	26	-65.2921	200.946	135.654	-3.03201	0.00242931	Dunn Test	0.00971725	**
CD8 CD38+HLA-DR- (cells/μL)	1	3	37	33	-57.6429	200.946	143.303	-2.86093	0.00422398	Dunn Test	0.0138239	*
CD8 CD38+HLA-DR- (cells/μL)	2	9	30	36	-97.9333	182.6	84.6667	-4.70786	2.50336e-06	Dunn Test	4.50605e-05	****
CD8 CD38+HLA-DR- (cells/μL)	2	6	30	32	-74.0375	182.6	108.562	-3.46214	0.000535905	Dunn Test	0.00321543	**
CD8 CD38+HLA-DR- (cells/μL)	2	7	30	32	-53.8187	182.6	128.781	-2.51667	0.011847	Dunn Test	0.035541	*
CD8 CD38+HLA-DR- (cells/μL)	3	9	33	36	-58.6364	143.303	84.6667	-2.89137	0.00383568	Dunn Test	0.0138085	*
CD8 CD38+HLA-DR- (cells/μL)	5	9	30	36	-69.6667	154.333	84.6667	-3.34902	0.000810982	Dunn Test	0.00417076	**
CD8 CD38+HLA-DR- (cells/μL)	6	8	32	35	64.1232	108.562	172.686	3.11558	0.0018358	Dunn Test	0.00826112	**
CD8 CD38+HLA-DR- (cells/μL)	8	9	35	36	-88.019	172.686	84.6667	-4.40642	1.05095e-05	Dunn Test	9.45857e-05	****
CD8 CD38+HLA-DR+ (%)	1	4	37	26	127.239	85.473	212.712	5.90899	3.44222e-09	Dunn Test	1.2392e-07	****
CD8 CD38+HLA-DR+ (%)	1	9	37	36	111.777	85.473	197.25	5.6744	1.39174e-08	Dunn Test	2.26056e-07	****
CD8 CD38+HLA-DR+ (%)	1	7	37	32	94.1833	85.473	179.656	4.63662	3.54144e-06	Dunn Test	2.12486e-05	****
CD8 CD38+HLA-DR+ (%)	1	3	37	33	79.027	85.473	164.5	3.92249	8.76402e-05	Dunn Test	0.000350561	***
CD8 CD38+HLA-DR+ (%)	1	2	37	30	75.2437	85.473	160.717	3.63975	0.000272907	Dunn Test	0.000824676	***
CD8 CD38+HLA-DR+ (%)	1	6	37	32	46.4177	85.473	131.891	2.28513	0.0223051	Dunn Test	0.0417015	*
CD8 CD38+HLA-DR+ (%)	2	5	30	30	-74.7667	160.717	85.95	-3.44136	0.000578791	Dunn Test	0.00160281	**
CD8 CD38+HLA-DR+ (%)	2	8	30	35	-49.4595	160.717	111.257	-2.36246	0.018154	Dunn Test	0.0384438	*
CD8 CD38+HLA-DR+ (%)	2	4	30	26	51.9949	160.717	212.712	2.30617	0.0211013	Dunn Test	0.0417015	*
CD8 CD38+HLA-DR+ (%)	3	5	33	30	-78.55	164.5	85.95	-3.70058	0.000215103	Dunn Test	0.000774371	***
CD8 CD38+HLA-DR+ (%)	3	8	33	35	-53.2429	164.5	111.257	-2.6078	0.00911254	Dunn Test	0.0205032	*
CD8 CD38+HLA-DR+ (%)	3	4	33	26	48.2115	164.5	212.712	2.18497	0.028891	Dunn Test	0.0495275	*
CD8 CD38+HLA-DR+ (%)	4	5	26	30	-126.762	212.712	85.95	-5.62235	1.8838e-08	Dunn Test	2.26056e-07	****
CD8 CD38+HLA-DR+ (%)	4	8	26	35	-101.454	212.712	111.257	-4.65697	3.20896e-06	Dunn Test	2.12486e-05	****
CD8 CD38+HLA-DR+ (%)	4	6	26	32	-80.8209	212.712	131.891	-3.63788	0.000274892	Dunn Test	0.000824676	***
CD8 CD38+HLA-DR+ (%)	5	9	30	36	111.3	85.95	197.25	5.35072	8.76067e-08	Dunn Test	7.8846e-07	****
CD8 CD38+HLA-DR+ (%)	5	7	30	32	93.7062	85.95	179.656	4.38213	1.17525e-05	Dunn Test	6.04414e-05	****
CD8 CD38+HLA-DR+ (%)	6	9	32	36	65.3594	131.891	197.25	3.1971	0.00138816	Dunn Test	0.00333158	**
CD8 CD38+HLA-DR+ (%)	6	7	32	32	47.7656	131.891	179.656	2.27066	0.0231675	Dunn Test	0.0417015	*
CD8 CD38+HLA-DR+ (%)	7	8	32	35	-68.3991	179.656	111.257	-3.32352	0.000888876	Dunn Test	0.00228568	**
CD8 CD38+HLA-DR+ (%)	8	9	35	36	85.9929	111.257	197.25	4.30522	1.6682e-05	Dunn Test	7.5069e-05	****
CD8 CD38+HLA-DR+ (cells/μL)	1	2	37	30	81.8405	111.459	193.3	3.95863	7.53798e-05	Dunn Test	0.00135684	**
CD8 CD38+HLA-DR+ (cells/μL)	1	7	37	32	67.478	111.459	178.938	3.32175	0.00089456	Dunn Test	0.00805104	**
CD8 CD38+HLA-DR+ (cells/μL)	1	8	37	35	57.5977	111.459	169.057	2.90286	0.0036977	Dunn Test	0.0166396	*
CD8 CD38+HLA-DR+ (cells/μL)	1	4	37	26	55.8098	111.459	167.269	2.59167	0.00955105	Dunn Test	0.0340804	*
CD8 CD38+HLA-DR+ (cells/μL)	2	6	30	32	-90.7375	193.3	102.562	-4.24306	2.20491e-05	Dunn Test	0.000793769	***
CD8 CD38+HLA-DR+ (cells/μL)	2	3	30	33	-67.8455	193.3	125.455	-3.1961	0.00139297	Dunn Test	0.00835784	**
CD8 CD38+HLA-DR+ (cells/μL)	2	5	30	30	-62.1667	193.3	131.133	-2.86125	0.00421973	Dunn Test	0.0168789	*
CD8 CD38+HLA-DR+ (cells/μL)	3	7	33	32	53.483	125.455	178.938	2.56179	0.0104135	Dunn Test	0.0340804	*
CD8 CD38+HLA-DR+ (cells/μL)	4	6	26	32	-64.7067	167.269	102.562	-2.91239	0.00358672	Dunn Test	0.0166396	*
CD8 CD38+HLA-DR+ (cells/μL)	6	7	32	32	76.375	102.562	178.938	3.63048	0.000282896	Dunn Test	0.00339475	**
CD8 CD38+HLA-DR+ (cells/μL)	6	8	32	35	66.4946	102.562	169.057	3.23081	0.00123441	Dunn Test	0.00835784	**
CD8 CD95+ (%)	1	9	37	36	185.397	44.2973	229.694	9.41124	4.90312e-21	Dunn Test	1.76512e-19	****
CD8 CD95+ (%)	1	7	37	32	175.125	44.2973	219.422	8.62088	6.64417e-18	Dunn Test	1.19595e-16	****
CD8 CD95+ (%)	1	4	37	26	158.51	44.2973	202.808	7.36085	1.82738e-13	Dunn Test	2.19285e-12	****
CD8 CD95+ (%)	1	6	37	32	104.39	44.2973	148.688	5.13883	2.76455e-07	Dunn Test	1.42177e-06	****
CD8 CD95+ (%)	1	8	37	35	97.9741	44.2973	142.271	4.9378	7.901e-07	Dunn Test	3.55545e-06	****
CD8 CD95+ (%)	1	2	37	30	86.0194	44.2973	130.317	4.16077	3.17179e-05	Dunn Test	8.15603e-05	****
CD8 CD95+ (%)	1	3	37	33	73.1724	44.2973	117.47	3.63169	0.000281567	Dunn Test	0.000563133	***
CD8 CD95+ (%)	1	5	37	30	47.7027	44.2973	92	2.30739	0.0210333	Dunn Test	0.030288	*
CD8 CD95+ (%)	2	9	30	36	99.3778	130.317	229.694	4.7773	1.77666e-06	Dunn Test	5.81452e-06	****
CD8 CD95+ (%)	2	7	30	32	89.1052	130.317	219.422	4.16674	3.08991e-05	Dunn Test	8.15603e-05	****
CD8 CD95+ (%)	2	4	30	26	72.491	130.317	202.808	3.21507	0.00130412	Dunn Test	0.00234741	**
CD8 CD95+ (%)	3	9	33	36	112.225	117.47	229.694	5.53383	3.1332e-08	Dunn Test	1.87992e-07	****
CD8 CD95+ (%)	3	7	33	32	101.952	117.47	219.422	4.88343	1.04256e-06	Dunn Test	3.75322e-06	****
CD8 CD95+ (%)	3	4	33	26	85.338	117.47	202.808	3.86735	0.000110025	Dunn Test	0.000247557	***
CD8 CD95+ (%)	4	5	26	30	-110.808	202.808	92	-4.91447	8.90246e-07	Dunn Test	3.56098e-06	****
CD8 CD95+ (%)	4	8	26	35	-60.5363	202.808	142.271	-2.77859	0.00545953	Dunn Test	0.00935919	**
CD8 CD95+ (%)	4	6	26	32	-54.1202	202.808	148.688	-2.4359	0.0148546	Dunn Test	0.0232507	*
CD8 CD95+ (%)	5	9	30	36	137.694	92	229.694	6.61926	3.60999e-11	Dunn Test	3.24899e-10	****
CD8 CD95+ (%)	5	7	30	32	127.422	92	219.422	5.9585	2.54564e-09	Dunn Test	1.83286e-08	****
CD8 CD95+ (%)	5	6	30	32	56.6875	92	148.688	2.65082	0.00802966	Dunn Test	0.0131394	*
CD8 CD95+ (%)	5	8	30	35	50.2714	92	142.271	2.40111	0.0163453	Dunn Test	0.024518	*
CD8 CD95+ (%)	6	9	32	36	81.0069	148.688	229.694	3.9623	7.42316e-05	Dunn Test	0.000178156	***
CD8 CD95+ (%)	6	7	32	32	70.7344	148.688	219.422	3.36236	0.000772804	Dunn Test	0.00146426	**
CD8 CD95+ (%)	7	8	32	35	-77.1504	219.422	142.271	-3.74855	0.00017786	Dunn Test	0.000376645	***
CD8 CD95+ (%)	8	9	35	36	87.423	142.271	229.694	4.37658	1.20555e-05	Dunn Test	3.61665e-05	****
CD8 CD95+ (cells/μL)	1	8	37	35	120.444	87.2703	207.714	6.07025	1.27711e-09	Dunn Test	2.29881e-08	****
CD8 CD95+ (cells/μL)	1	7	37	32	120.323	87.2703	207.594	5.92317	3.15789e-09	Dunn Test	2.8421e-08	****
CD8 CD95+ (cells/μL)	1	2	37	30	96.3964	87.2703	183.667	4.6627	3.12086e-06	Dunn Test	1.87251e-05	****
CD8 CD95+ (cells/μL)	1	9	37	36	66.0908	87.2703	153.361	3.35494	0.000793824	Dunn Test	0.00238147	**
CD8 CD95+ (cells/μL)	1	5	37	30	63.7297	87.2703	151	3.08261	0.00205192	Dunn Test	0.00527638	**
CD8 CD95+ (cells/μL)	2	3	30	33	-100.576	183.667	83.0909	-4.73798	2.15858e-06	Dunn Test	1.55418e-05	****
CD8 CD95+ (cells/μL)	2	6	30	32	-64.8229	183.667	118.844	-3.03125	0.00243548	Dunn Test	0.00584514	**
CD8 CD95+ (cells/μL)	2	4	30	26	-59.1282	183.667	124.538	-2.62241	0.00873102	Dunn Test	0.0157158	*
CD8 CD95+ (cells/μL)	3	8	33	35	124.623	83.0909	207.714	6.10364	1.03681e-09	Dunn Test	2.29881e-08	****
CD8 CD95+ (cells/μL)	3	7	33	32	124.503	83.0909	207.594	5.96358	2.46766e-09	Dunn Test	2.8421e-08	****
CD8 CD95+ (cells/μL)	3	9	33	36	70.2702	83.0909	153.361	3.46503	0.000530163	Dunn Test	0.00173508	**
CD8 CD95+ (cells/μL)	3	5	33	30	67.9091	83.0909	151	3.1991	0.00137857	Dunn Test	0.00381758	**
CD8 CD95+ (cells/μL)	4	8	26	35	83.1758	124.538	207.714	3.81773	0.000134683	Dunn Test	0.000538733	***
CD8 CD95+ (cells/μL)	4	7	26	32	83.0553	124.538	207.594	3.73824	0.00018531	Dunn Test	0.000667116	***
CD8 CD95+ (cells/μL)	5	8	30	35	56.7143	151	207.714	2.70884	0.00675192	Dunn Test	0.0142982	*
CD8 CD95+ (cells/μL)	5	7	30	32	56.5938	151	207.594	2.64643	0.00813456	Dunn Test	0.0154128	*
CD8 CD95+ (cells/μL)	6	8	32	35	88.8705	118.844	207.714	4.31799	1.57453e-05	Dunn Test	8.09759e-05	****
CD8 CD95+ (cells/μL)	6	7	32	32	88.75	118.844	207.594	4.21872	2.45689e-05	Dunn Test	0.00011056	***
CD8 CD95+ (cells/μL)	7	9	32	36	-54.2326	207.594	153.361	-2.65268	0.0079855	Dunn Test	0.0154128	*
CD8 CD95+ (cells/μL)	8	9	35	36	-54.3532	207.714	153.361	-2.72103	0.00650784	Dunn Test	0.0142982	*
CD8 CXCR5+ (%)	1	8	37	35	106.135	102.608	208.743	5.34911	8.83897e-08	Dunn Test	2.05556e-06	****
CD8 CXCR5+ (%)	1	5	37	30	68.4252	102.608	171.033	3.30975	0.000933791	Dunn Test	0.00672329	**
CD8 CXCR5+ (%)	1	2	37	30	65.2252	102.608	167.833	3.15497	0.00160517	Dunn Test	0.00722326	**
CD8 CXCR5+ (%)	1	7	37	32	50.9231	102.608	153.531	2.50681	0.0121826	Dunn Test	0.0365478	*
CD8 CXCR5+ (%)	2	6	30	32	-68.224	167.833	99.6094	-3.1903	0.00142125	Dunn Test	0.00722326	**
CD8 CXCR5+ (%)	3	8	33	35	87.1065	121.636	208.743	4.26621	1.98823e-05	Dunn Test	0.000238588	***
CD8 CXCR5+ (%)	4	8	26	35	58.9736	149.769	208.743	2.70688	0.00679193	Dunn Test	0.0262983	*
CD8 CXCR5+ (%)	5	6	30	32	-71.424	171.033	99.6094	-3.33994	0.000837965	Dunn Test	0.00672329	**
CD8 CXCR5+ (%)	6	8	32	35	109.133	99.6094	208.743	5.30255	1.14198e-07	Dunn Test	2.05556e-06	****
CD8 CXCR5+ (%)	6	7	32	32	53.9219	99.6094	153.531	2.56319	0.0103717	Dunn Test	0.0339437	*
CD8 CXCR5+ (%)	7	8	32	35	55.2116	153.531	208.743	2.68261	0.00730509	Dunn Test	0.0262983	*
CD8 CXCR5+ (%)	8	9	35	36	-64.0484	208.743	144.694	-3.20641	0.00134401	Dunn Test	0.00722326	**
CD8 CXCR5+ (cells/μL)	1	8	37	35	97.9197	129.595	227.514	4.93505	8.01311e-07	Dunn Test	5.76944e-06	****
CD8 CXCR5+ (cells/μL)	1	2	37	30	62.7721	129.595	192.367	3.03629	0.00239509	Dunn Test	0.00574821	**
CD8 CXCR5+ (cells/μL)	1	5	37	30	59.8387	129.595	189.433	2.8944	0.00379878	Dunn Test	0.00804449	**
CD8 CXCR5+ (cells/μL)	2	6	30	32	-100.085	192.367	92.2812	-4.68019	2.86612e-06	Dunn Test	1.71967e-05	****
CD8 CXCR5+ (cells/μL)	2	3	30	33	-90.7303	192.367	101.636	-4.27418	1.91846e-05	Dunn Test	8.63305e-05	****
CD8 CXCR5+ (cells/μL)	2	9	30	36	-80.5611	192.367	111.806	-3.87274	0.00010762	Dunn Test	0.000387431	***
CD8 CXCR5+ (cells/μL)	2	4	30	26	-77.5205	192.367	114.846	-3.43813	0.000585741	Dunn Test	0.00162205	**
CD8 CXCR5+ (cells/μL)	3	8	33	35	125.878	101.636	227.514	6.16508	7.0447e-10	Dunn Test	1.26805e-08	****
CD8 CXCR5+ (cells/μL)	3	5	33	30	87.797	101.636	189.433	4.13599	3.53427e-05	Dunn Test	0.000141371	***
CD8 CXCR5+ (cells/μL)	3	7	33	32	53.2386	101.636	154.875	2.55009	0.0107696	Dunn Test	0.0215392	*
CD8 CXCR5+ (cells/μL)	4	8	26	35	112.668	114.846	227.514	5.17142	2.32325e-07	Dunn Test	2.09093e-06	****
CD8 CXCR5+ (cells/μL)	4	5	26	30	74.5872	114.846	189.433	3.30804	0.000939529	Dunn Test	0.00241593	**
CD8 CXCR5+ (cells/μL)	5	6	30	32	-97.1521	189.433	92.2812	-4.54302	5.54541e-06	Dunn Test	2.85193e-05	****
CD8 CXCR5+ (cells/μL)	5	9	30	36	-77.6278	189.433	111.806	-3.73173	0.000190172	Dunn Test	0.000622382	***
CD8 CXCR5+ (cells/μL)	6	8	32	35	135.233	92.2812	227.514	6.57063	5.01023e-11	Dunn Test	1.80368e-09	****
CD8 CXCR5+ (cells/μL)	6	7	32	32	62.5938	92.2812	154.875	2.97539	0.00292618	Dunn Test	0.0065839	**
CD8 CXCR5+ (cells/μL)	7	8	32	35	72.6393	154.875	227.514	3.52936	0.000416567	Dunn Test	0.0012497	**
CD8 CXCR5+ (cells/μL)	8	9	35	36	-115.709	227.514	111.806	-5.79262	6.92974e-09	Dunn Test	8.31569e-08	****
CD8 CXCR5+ Tcm (%)	1	5	37	30	-88.8477	141.581	52.7333	-4.29758	1.72669e-05	Dunn Test	4.44007e-05	****
CD8 CXCR5+ Tcm (%)	1	8	37	35	-80.5811	141.581	61	-4.06121	4.88186e-05	Dunn Test	0.000109842	***
CD8 CXCR5+ Tcm (%)	1	4	37	26	85.1689	141.581	226.75	3.95505	7.65177e-05	Dunn Test	0.000162037	***
CD8 CXCR5+ Tcm (%)	1	3	37	33	76.8735	141.581	218.455	3.81539	0.000135967	Dunn Test	0.000271934	***
CD8 CXCR5+ Tcm (%)	1	9	37	36	61.8911	141.581	203.472	3.14176	0.00167935	Dunn Test	0.00287889	**
CD8 CXCR5+ Tcm (%)	1	6	37	32	46.5752	141.581	188.156	2.29277	0.0218615	Dunn Test	0.0302698	*
CD8 CXCR5+ Tcm (%)	2	4	30	26	114.633	112.117	226.75	5.08415	3.69281e-07	Dunn Test	1.47712e-06	****
CD8 CXCR5+ Tcm (%)	2	3	30	33	106.338	112.117	218.455	5.00944	5.45885e-07	Dunn Test	1.96518e-06	****
CD8 CXCR5+ Tcm (%)	2	9	30	36	91.3556	112.117	203.472	4.39166	1.12488e-05	Dunn Test	3.11505e-05	****
CD8 CXCR5+ Tcm (%)	2	6	30	32	76.0396	112.117	188.156	3.55577	0.000376877	Dunn Test	0.000714082	***
CD8 CXCR5+ Tcm (%)	2	5	30	30	-59.3833	112.117	52.7333	-2.73315	0.0062731	Dunn Test	0.00981876	**
CD8 CXCR5+ Tcm (%)	2	8	30	35	-51.1167	112.117	61	-2.44149	0.0146269	Dunn Test	0.0210628	*
CD8 CXCR5+ Tcm (%)	3	5	33	30	-165.721	218.455	52.7333	-7.80691	5.86057e-15	Dunn Test	1.49076e-13	****
CD8 CXCR5+ Tcm (%)	3	8	33	35	-157.455	218.455	61	-7.71162	1.2423e-14	Dunn Test	1.49076e-13	****
CD8 CXCR5+ Tcm (%)	3	7	33	32	-102.314	218.455	116.141	-4.90077	9.54639e-07	Dunn Test	2.86392e-06	****
CD8 CXCR5+ Tcm (%)	4	5	26	30	-174.017	226.75	52.7333	-7.71788	1.1828e-14	Dunn Test	1.49076e-13	****
CD8 CXCR5+ Tcm (%)	4	8	26	35	-165.75	226.75	61	-7.60787	2.78644e-14	Dunn Test	2.5078e-13	****
CD8 CXCR5+ Tcm (%)	4	7	26	32	-110.609	226.75	116.141	-4.97844	6.40979e-07	Dunn Test	2.09775e-06	****
CD8 CXCR5+ Tcm (%)	5	9	30	36	150.739	52.7333	203.472	7.24635	4.28162e-13	Dunn Test	3.08276e-12	****
CD8 CXCR5+ Tcm (%)	5	6	30	32	135.423	52.7333	188.156	6.33266	2.40977e-10	Dunn Test	1.23931e-09	****
CD8 CXCR5+ Tcm (%)	5	7	30	32	63.4073	52.7333	116.141	2.96506	0.00302628	Dunn Test	0.00495209	**
CD8 CXCR5+ Tcm (%)	6	8	32	35	-127.156	188.156	61	-6.17822	6.48291e-10	Dunn Test	2.91731e-09	****
CD8 CXCR5+ Tcm (%)	6	7	32	32	-72.0156	188.156	116.141	-3.42327	0.000618735	Dunn Test	0.00111372	**
CD8 CXCR5+ Tcm (%)	7	9	32	36	87.3316	116.141	203.472	4.27166	1.9402e-05	Dunn Test	4.65647e-05	****
CD8 CXCR5+ Tcm (%)	7	8	32	35	-55.1406	116.141	61	-2.67915	0.00738091	Dunn Test	0.0110714	*
CD8 CXCR5+ Tcm (%)	8	9	35	36	142.472	61	203.472	7.13247	9.85805e-13	Dunn Test	5.91483e-12	****
CD8 CXCR5+ Teff (%)	1	5	37	30	86.8793	156.554	243.433	4.20245	2.64037e-05	Dunn Test	6.78951e-05	****
CD8 CXCR5+ Teff (%)	1	3	37	33	-82.9177	156.554	73.6364	-4.11546	3.86403e-05	Dunn Test	8.69407e-05	****
CD8 CXCR5+ Teff (%)	1	4	37	26	-86.7271	156.554	69.8269	-4.02749	5.63744e-05	Dunn Test	0.000119381	***
CD8 CXCR5+ Teff (%)	1	8	37	35	73.5602	156.554	230.114	3.70744	0.000209363	Dunn Test	0.000400056	***
CD8 CXCR5+ Teff (%)	1	9	37	36	-72.7346	156.554	83.8194	-3.69228	0.000222254	Dunn Test	0.000400056	***
CD8 CXCR5+ Teff (%)	1	6	37	32	-54.6322	156.554	101.922	-2.68944	0.00715711	Dunn Test	0.0103062	*
CD8 CXCR5+ Teff (%)	2	3	30	33	-107.514	181.15	73.6364	-5.06493	4.08547e-07	Dunn Test	1.63419e-06	****
CD8 CXCR5+ Teff (%)	2	4	30	26	-111.323	181.15	69.8269	-4.93743	7.91577e-07	Dunn Test	2.84968e-06	****
CD8 CXCR5+ Teff (%)	2	9	30	36	-97.3306	181.15	83.8194	-4.67899	2.88296e-06	Dunn Test	9.43515e-06	****
CD8 CXCR5+ Teff (%)	2	6	30	32	-79.2281	181.15	101.922	-3.70495	0.000211436	Dunn Test	0.000400056	***
CD8 CXCR5+ Teff (%)	2	5	30	30	62.2833	181.15	243.433	2.86669	0.00414794	Dunn Test	0.00622191	**
CD8 CXCR5+ Teff (%)	2	8	30	35	48.9643	181.15	230.114	2.33873	0.0193494	Dunn Test	0.0267915	*
CD8 CXCR5+ Teff (%)	3	5	33	30	169.797	73.6364	243.433	7.99908	1.25354e-15	Dunn Test	4.51274e-14	****
CD8 CXCR5+ Teff (%)	3	8	33	35	156.478	73.6364	230.114	7.66394	1.80309e-14	Dunn Test	1.62278e-13	****
CD8 CXCR5+ Teff (%)	3	7	33	32	94.4105	73.6364	168.047	4.52229	6.11744e-06	Dunn Test	1.83523e-05	****
CD8 CXCR5+ Teff (%)	4	5	26	30	173.606	69.8269	243.433	7.69984	1.36236e-14	Dunn Test	1.62278e-13	****
CD8 CXCR5+ Teff (%)	4	8	26	35	160.287	69.8269	230.114	7.35729	1.87684e-13	Dunn Test	1.35133e-12	****
CD8 CXCR5+ Teff (%)	4	7	26	32	98.22	69.8269	168.047	4.42089	9.82935e-06	Dunn Test	2.72197e-05	****
CD8 CXCR5+ Teff (%)	5	9	30	36	-159.614	243.433	83.8194	-7.67314	1.67832e-14	Dunn Test	1.62278e-13	****
CD8 CXCR5+ Teff (%)	5	6	30	32	-141.511	243.433	101.922	-6.6175	3.6532e-11	Dunn Test	1.87879e-10	****
CD8 CXCR5+ Teff (%)	5	7	30	32	-75.3865	243.433	168.047	-3.5253	0.000423007	Dunn Test	0.000725155	***
CD8 CXCR5+ Teff (%)	6	8	32	35	128.192	101.922	230.114	6.22869	4.70356e-10	Dunn Test	2.1166e-09	****
CD8 CXCR5+ Teff (%)	6	7	32	32	66.125	101.922	168.047	3.14332	0.00167044	Dunn Test	0.00273345	**
CD8 CXCR5+ Teff (%)	7	9	32	36	-84.2274	168.047	83.8194	-4.11991	3.79016e-05	Dunn Test	8.69407e-05	****
CD8 CXCR5+ Teff (%)	7	8	32	35	62.0674	168.047	230.114	3.01577	0.00256329	Dunn Test	0.00401211	**
CD8 CXCR5+ Teff (%)	8	9	35	36	-146.295	230.114	83.8194	-7.32399	2.40703e-13	Dunn Test	1.44422e-12	****
CD8 CXCR5+ Teff (cells/μL)	1	8	37	35	94.5429	144	238.543	4.76495	1.88896e-06	Dunn Test	5.66688e-06	****
CD8 CXCR5+ Teff (cells/μL)	1	5	37	30	79.7667	144	223.767	3.8584	0.000114133	Dunn Test	0.000241693	***
CD8 CXCR5+ Teff (cells/μL)	1	4	37	26	-66.8654	144	77.1346	-3.10513	0.00190194	Dunn Test	0.0034235	**
CD8 CXCR5+ Teff (cells/μL)	1	3	37	33	-61.697	144	82.303	-3.0622	0.00219714	Dunn Test	0.00376652	**
CD8 CXCR5+ Teff (cells/μL)	1	9	37	36	-58.1528	144	85.8472	-2.95204	0.0031568	Dunn Test	0.00516567	**
CD8 CXCR5+ Teff (cells/μL)	1	6	37	32	-50.8438	144	93.1562	-2.50294	0.0123167	Dunn Test	0.0192783	*
CD8 CXCR5+ Teff (cells/μL)	1	2	37	30	49.6667	144	193.667	2.40243	0.0162866	Dunn Test	0.0234527	*
CD8 CXCR5+ Teff (cells/μL)	2	3	30	33	-111.364	193.667	82.303	-5.24629	1.55194e-07	Dunn Test	6.20776e-07	****
CD8 CXCR5+ Teff (cells/μL)	2	4	30	26	-116.532	193.667	77.1346	-5.16845	2.36047e-07	Dunn Test	7.72516e-07	****
CD8 CXCR5+ Teff (cells/μL)	2	9	30	36	-107.819	193.667	85.8472	-5.18321	2.18105e-07	Dunn Test	7.72516e-07	****
CD8 CXCR5+ Teff (cells/μL)	2	6	30	32	-100.51	193.667	93.1562	-4.70016	2.59963e-06	Dunn Test	7.19897e-06	****
CD8 CXCR5+ Teff (cells/μL)	2	8	30	35	44.8762	193.667	238.543	2.14346	0.0320762	Dunn Test	0.0444132	*
CD8 CXCR5+ Teff (cells/μL)	3	8	33	35	156.24	82.303	238.543	7.65226	1.97478e-14	Dunn Test	3.77821e-13	****
CD8 CXCR5+ Teff (cells/μL)	3	5	33	30	141.464	82.303	223.767	6.66429	2.65957e-11	Dunn Test	1.91489e-10	****
CD8 CXCR5+ Teff (cells/μL)	3	7	33	32	89.3532	82.303	171.656	4.28003	1.86867e-05	Dunn Test	4.80516e-05	****
CD8 CXCR5+ Teff (cells/μL)	4	8	26	35	161.408	77.1346	238.543	7.40872	1.27529e-13	Dunn Test	1.53034e-12	****
CD8 CXCR5+ Teff (cells/μL)	4	5	26	30	146.632	77.1346	223.767	6.50345	7.84999e-11	Dunn Test	4.03714e-10	****
CD8 CXCR5+ Teff (cells/μL)	4	7	26	32	94.5216	77.1346	171.656	4.25442	2.09592e-05	Dunn Test	5.03021e-05	****
CD8 CXCR5+ Teff (cells/μL)	5	9	30	36	-137.919	223.767	85.8472	-6.6302	3.35225e-11	Dunn Test	2.01135e-10	****
CD8 CXCR5+ Teff (cells/μL)	5	6	30	32	-130.61	223.767	93.1562	-6.10772	1.01065e-09	Dunn Test	4.54794e-09	****
CD8 CXCR5+ Teff (cells/μL)	5	7	30	32	-52.1104	223.767	171.656	-2.43683	0.0148165	Dunn Test	0.0222248	*
CD8 CXCR5+ Teff (cells/μL)	6	8	32	35	145.387	93.1562	238.543	7.06411	1.61649e-12	Dunn Test	1.45484e-11	****
CD8 CXCR5+ Teff (cells/μL)	6	7	32	32	78.5	93.1562	171.656	3.73157	0.000190293	Dunn Test	0.000380587	***
CD8 CXCR5+ Teff (cells/μL)	7	9	32	36	-85.809	171.656	85.8472	-4.19726	2.7016e-05	Dunn Test	6.0786e-05	****
CD8 CXCR5+ Teff (cells/μL)	7	8	32	35	66.8866	171.656	238.543	3.24992	0.00115439	Dunn Test	0.00218726	**
CD8 CXCR5+ Teff (cells/μL)	8	9	35	36	-152.696	238.543	85.8472	-7.64441	2.09901e-14	Dunn Test	3.77821e-13	****
CD8 CXCR5+ Tem (%)	1	7	37	32	91.9476	110.865	202.812	4.52633	6.00154e-06	Dunn Test	0.000108028	***
CD8 CXCR5+ Tem (%)	1	6	37	32	52.7133	110.865	163.578	2.59493	0.00946096	Dunn Test	0.0417264	*
CD8 CXCR5+ Tem (%)	1	9	37	36	48.899	110.865	159.764	2.48225	0.0130555	Dunn Test	0.0469999	*
CD8 CXCR5+ Tem (%)	2	5	30	30	-64.15	159.133	94.9833	-2.95255	0.00315162	Dunn Test	0.0189097	*
CD8 CXCR5+ Tem (%)	3	7	33	32	73.8277	128.985	202.812	3.5363	0.000405773	Dunn Test	0.00486928	**
CD8 CXCR5+ Tem (%)	4	5	26	30	-57.7474	152.731	94.9833	-2.56118	0.0104316	Dunn Test	0.0417264	*
CD8 CXCR5+ Tem (%)	5	7	30	32	107.829	94.9833	202.812	5.04233	4.59909e-07	Dunn Test	1.65567e-05	****
CD8 CXCR5+ Tem (%)	5	6	30	32	68.5948	94.9833	163.578	3.20764	0.00133829	Dunn Test	0.0120446	*
CD8 CXCR5+ Tem (%)	5	9	30	36	64.7806	94.9833	159.764	3.11415	0.00184476	Dunn Test	0.0132823	*
CD8 CXCR5+ Tem (%)	7	8	32	35	-58.3268	202.812	144.486	-2.83396	0.00459744	Dunn Test	0.023644	*
CD8 CXCR5+ Tem (cells/μL)	1	8	37	35	97.1251	117.189	214.314	4.895	9.83039e-07	Dunn Test	1.17965e-05	****
CD8 CXCR5+ Tem (cells/μL)	1	2	37	30	78.1775	117.189	195.367	3.78145	0.000155916	Dunn Test	0.000623664	***
CD8 CXCR5+ Tem (cells/μL)	1	7	37	32	63.8421	117.189	181.031	3.14276	0.00167363	Dunn Test	0.00463468	**
CD8 CXCR5+ Tem (cells/μL)	2	3	30	33	-97.5788	195.367	97.7879	-4.5968	4.29028e-06	Dunn Test	3.67851e-05	****
CD8 CXCR5+ Tem (cells/μL)	2	6	30	32	-85.8667	195.367	109.5	-4.01529	5.93719e-05	Dunn Test	0.000300745	***
CD8 CXCR5+ Tem (cells/μL)	2	9	30	36	-72.1444	195.367	123.222	-3.46813	0.000524088	Dunn Test	0.00188672	**
CD8 CXCR5+ Tem (cells/μL)	2	4	30	26	-73.2128	195.367	122.154	-3.24708	0.00116595	Dunn Test	0.00349784	**
CD8 CXCR5+ Tem (cells/μL)	3	8	33	35	116.526	97.7879	214.314	5.70708	1.14932e-08	Dunn Test	4.13756e-07	****
CD8 CXCR5+ Tem (cells/μL)	3	7	33	32	83.2434	97.7879	181.031	3.98729	6.68322e-05	Dunn Test	0.000300745	***
CD8 CXCR5+ Tem (cells/μL)	3	5	33	30	57.2788	97.7879	155.067	2.69832	0.00696896	Dunn Test	0.0156802	*
CD8 CXCR5+ Tem (cells/μL)	4	8	26	35	92.1604	122.154	214.314	4.23013	2.33561e-05	Dunn Test	0.000140137	***
CD8 CXCR5+ Tem (cells/μL)	4	7	26	32	58.8774	122.154	181.031	2.65002	0.00804869	Dunn Test	0.0170443	*
CD8 CXCR5+ Tem (cells/μL)	5	8	30	35	59.2476	155.067	214.314	2.82984	0.00465714	Dunn Test	0.0112551	*
CD8 CXCR5+ Tem (cells/μL)	6	8	32	35	104.814	109.5	214.314	5.09266	3.53068e-07	Dunn Test	6.35522e-06	****
CD8 CXCR5+ Tem (cells/μL)	6	7	32	32	71.5312	109.5	181.031	3.40023	0.000673284	Dunn Test	0.00220347	**
CD8 CXCR5+ Tem (cells/μL)	7	9	32	36	-57.809	181.031	123.222	-2.82762	0.00468961	Dunn Test	0.0112551	*
CD8 CXCR5+ Tem (cells/μL)	8	9	35	36	-91.0921	214.314	123.222	-4.56026	5.10905e-06	Dunn Test	3.67851e-05	****
CD8 CXCR5+ Tn (%)	1	8	37	35	-84.0556	189.027	104.971	-4.23669	2.26843e-05	Dunn Test	0.000816633	***
CD8 CXCR5+ Tn (%)	1	2	37	30	-73.9437	189.027	115.083	-3.57698	0.000347589	Dunn Test	0.00417107	**
CD8 CXCR5+ Tn (%)	1	7	37	32	-60.5895	189.027	128.438	-2.98291	0.00285523	Dunn Test	0.0172212	*
CD8 CXCR5+ Tn (%)	1	4	37	26	-60.1809	189.027	128.846	-2.7949	0.00519152	Dunn Test	0.0266993	*
CD8 CXCR5+ Tn (%)	1	5	37	30	-55.477	189.027	133.55	-2.68367	0.007282	Dunn Test	0.032769	*
CD8 CXCR5+ Tn (%)	2	3	30	33	63.2803	115.083	178.364	2.98131	0.0028702	Dunn Test	0.0172212	*
CD8 CXCR5+ Tn (%)	2	6	30	32	52.6823	115.083	167.766	2.46374	0.0137495	Dunn Test	0.049498	*
CD8 CXCR5+ Tn (%)	3	8	33	35	-73.3922	178.364	104.971	-3.59482	0.000324612	Dunn Test	0.00417107	**
CD8 CXCR5+ Tn (%)	6	8	32	35	-62.7942	167.766	104.971	-3.05128	0.00227867	Dunn Test	0.0172212	*
CD8 CXCR5+ Tn (%)	8	9	35	36	51.8202	104.971	156.792	2.59446	0.00947404	Dunn Test	0.0378961	*
CD8 CXCR5+ Tn (cells/μL)	1	4	37	26	-58.2053	166.878	108.673	-2.70314	0.00686879	Dunn Test	0.0427272	*
CD8 CXCR5+ Tn (cells/μL)	4	8	26	35	76.9126	108.673	185.586	3.53055	0.000414699	Dunn Test	0.0149292	*
CD8 CXCR5+ Tn (cells/μL)	4	5	26	30	64.7103	108.673	173.383	2.87022	0.00410187	Dunn Test	0.0369169	*
CD8 CXCR5+ Tn (cells/μL)	6	8	32	35	55.3826	130.203	185.586	2.69112	0.0071212	Dunn Test	0.0427272	*
CD8 CXCR5+ Tn (cells/μL)	7	8	32	35	63.0232	122.562	185.586	3.06239	0.00219576	Dunn Test	0.0290946	*
CD8 CXCR5+ Tn (cells/μL)	8	9	35	36	-60.5718	185.586	125.014	-3.0326	0.00242455	Dunn Test	0.0290946	*
CD8 CXCR5+CD38-HLA-DR- (%)	1	8	37	35	56.2247	146.432	202.657	2.8337	0.00460126	Dunn Test	0.020215	*
CD8 CXCR5+CD38-HLA-DR- (%)	2	8	30	35	57.0071	145.65	202.657	2.72286	0.00647197	Dunn Test	0.0232991	*
CD8 CXCR5+CD38-HLA-DR- (%)	3	8	33	35	92.5662	110.091	202.657	4.53364	5.79759e-06	Dunn Test	0.000208713	***
CD8 CXCR5+CD38-HLA-DR- (%)	3	5	33	30	78.3924	110.091	188.483	3.693	0.000221624	Dunn Test	0.00199462	**
CD8 CXCR5+CD38-HLA-DR- (%)	4	8	26	35	61.0802	141.577	202.657	2.80359	0.00505374	Dunn Test	0.020215	*
CD8 CXCR5+CD38-HLA-DR- (%)	5	9	30	36	-69.8306	188.483	118.653	-3.35694	0.000788108	Dunn Test	0.00567438	**
CD8 CXCR5+CD38-HLA-DR- (%)	5	6	30	32	-65.6865	188.483	122.797	-3.07166	0.0021287	Dunn Test	0.0109476	*
CD8 CXCR5+CD38-HLA-DR- (%)	6	8	32	35	79.8603	122.797	202.657	3.88025	0.000104347	Dunn Test	0.00125216	**
CD8 CXCR5+CD38-HLA-DR- (%)	7	8	32	35	64.0321	138.625	202.657	3.1112	0.00186331	Dunn Test	0.0109476	*
CD8 CXCR5+CD38-HLA-DR- (%)	8	9	35	36	-84.0044	202.657	118.653	-4.20548	2.60526e-05	Dunn Test	0.000468946	***
CD8 CXCR5+CD38-HLA-DR- (cells/μL)	1	8	37	35	97.3158	130.027	227.343	4.90461	9.36113e-07	Dunn Test	6.74001e-06	****
CD8 CXCR5+CD38-HLA-DR- (cells/μL)	1	2	37	30	62.0063	130.027	192.033	2.99925	0.00270645	Dunn Test	0.00608952	**
CD8 CXCR5+CD38-HLA-DR- (cells/μL)	1	5	37	30	60.0063	130.027	190.033	2.90251	0.00370186	Dunn Test	0.00783923	**
CD8 CXCR5+CD38-HLA-DR- (cells/μL)	2	6	30	32	-99.9708	192.033	92.0625	-4.67483	2.94198e-06	Dunn Test	1.76519e-05	****
CD8 CXCR5+CD38-HLA-DR- (cells/μL)	2	3	30	33	-90.6697	192.033	101.364	-4.27132	1.94319e-05	Dunn Test	8.74434e-05	****
CD8 CXCR5+CD38-HLA-DR- (cells/μL)	2	9	30	36	-80.6444	192.033	111.389	-3.87674	0.000105864	Dunn Test	0.00038111	***
CD8 CXCR5+CD38-HLA-DR- (cells/μL)	2	4	30	26	-77.5718	192.033	114.462	-3.44041	0.00058084	Dunn Test	0.00160848	**
CD8 CXCR5+CD38-HLA-DR- (cells/μL)	3	8	33	35	125.979	101.364	227.343	6.17004	6.82716e-10	Dunn Test	1.22889e-08	****
CD8 CXCR5+CD38-HLA-DR- (cells/μL)	3	5	33	30	88.6697	101.364	190.033	4.1771	2.95245e-05	Dunn Test	0.000118098	***
CD8 CXCR5+CD38-HLA-DR- (cells/μL)	3	7	33	32	54.2301	101.364	155.594	2.59758	0.0093884	Dunn Test	0.0187768	*
CD8 CXCR5+CD38-HLA-DR- (cells/μL)	4	8	26	35	112.881	114.462	227.343	5.1812	2.2046e-07	Dunn Test	1.98414e-06	****
CD8 CXCR5+CD38-HLA-DR- (cells/μL)	4	5	26	30	75.5718	114.462	190.033	3.3517	0.000803157	Dunn Test	0.00206526	**
CD8 CXCR5+CD38-HLA-DR- (cells/μL)	5	6	30	32	-97.9708	190.033	92.0625	-4.58131	4.62082e-06	Dunn Test	2.37642e-05	****
CD8 CXCR5+CD38-HLA-DR- (cells/μL)	5	9	30	36	-78.6444	190.033	111.389	-3.7806	0.000156451	Dunn Test	0.000512022	***
CD8 CXCR5+CD38-HLA-DR- (cells/μL)	6	8	32	35	135.28	92.0625	227.343	6.57293	4.93344e-11	Dunn Test	1.77604e-09	****
CD8 CXCR5+CD38-HLA-DR- (cells/μL)	6	7	32	32	63.5312	92.0625	155.594	3.01995	0.00252814	Dunn Test	0.00606755	**
CD8 CXCR5+CD38-HLA-DR- (cells/μL)	7	8	32	35	71.7491	155.594	227.343	3.48611	0.000490103	Dunn Test	0.00147031	**
CD8 CXCR5+CD38-HLA-DR- (cells/μL)	8	9	35	36	-115.954	227.343	111.389	-5.8049	6.44061e-09	Dunn Test	7.72873e-08	****
CD8 CXCR5+CD95+ (%)	1	4	37	26	109.287	108.905	218.192	5.07504	3.87417e-07	Dunn Test	2.3245e-06	****
CD8 CXCR5+CD95+ (%)	1	9	37	36	91.8863	108.905	200.792	4.66439	3.09528e-06	Dunn Test	1.34731e-05	****
CD8 CXCR5+CD95+ (%)	1	3	37	33	66.6249	108.905	175.53	3.30673	0.000943903	Dunn Test	0.00226537	**
CD8 CXCR5+CD95+ (%)	1	6	37	32	65.8133	108.905	174.719	3.23981	0.0011961	Dunn Test	0.00269123	**
CD8 CXCR5+CD95+ (%)	1	7	37	32	57.9696	108.905	166.875	2.85368	0.00432158	Dunn Test	0.00915158	**
CD8 CXCR5+CD95+ (%)	2	4	30	26	101.226	116.967	218.192	4.4895	7.13912e-06	Dunn Test	2.57008e-05	****
CD8 CXCR5+CD95+ (%)	2	9	30	36	83.825	116.967	200.792	4.02965	5.58597e-05	Dunn Test	0.000182814	***
CD8 CXCR5+CD95+ (%)	2	3	30	33	58.5636	116.967	175.53	2.75886	0.00580038	Dunn Test	0.0116008	*
CD8 CXCR5+CD95+ (%)	2	6	30	32	57.7521	116.967	174.719	2.70061	0.00692131	Dunn Test	0.0131141	*
CD8 CXCR5+CD95+ (%)	2	7	30	32	49.9083	116.967	166.875	2.33382	0.0196053	Dunn Test	0.0352895	*
CD8 CXCR5+CD95+ (%)	2	5	30	30	-49.4667	116.967	67.5	-2.27673	0.0228021	Dunn Test	0.0373126	*
CD8 CXCR5+CD95+ (%)	3	5	33	30	-108.03	175.53	67.5	-5.08917	3.59636e-07	Dunn Test	2.3245e-06	****
CD8 CXCR5+CD95+ (%)	3	8	33	35	-81.316	175.53	94.2143	-3.9826	6.81656e-05	Dunn Test	0.000204497	***
CD8 CXCR5+CD95+ (%)	4	5	26	30	-150.692	218.192	67.5	-6.68341	2.33439e-11	Dunn Test	8.40382e-10	****
CD8 CXCR5+CD95+ (%)	4	8	26	35	-123.978	218.192	94.2143	-5.69055	1.26629e-08	Dunn Test	1.51955e-07	****
CD8 CXCR5+CD95+ (%)	4	7	26	32	-51.3173	218.192	166.875	-2.30975	0.0209018	Dunn Test	0.0358317	*
CD8 CXCR5+CD95+ (%)	5	9	30	36	133.292	67.5	200.792	6.40762	1.47807e-10	Dunn Test	2.66052e-09	****
CD8 CXCR5+CD95+ (%)	5	6	30	32	107.219	67.5	174.719	5.01377	5.33735e-07	Dunn Test	2.74492e-06	****
CD8 CXCR5+CD95+ (%)	5	7	30	32	99.375	67.5	166.875	4.64698	3.36828e-06	Dunn Test	1.34731e-05	****
CD8 CXCR5+CD95+ (%)	6	8	32	35	-80.5045	174.719	94.2143	-3.91152	9.17171e-05	Dunn Test	0.000253986	***
CD8 CXCR5+CD95+ (%)	7	8	32	35	-72.6607	166.875	94.2143	-3.53041	0.000414915	Dunn Test	0.00106692	**
CD8 CXCR5+CD95+ (%)	8	9	35	36	106.577	94.2143	200.792	5.3355	9.52817e-08	Dunn Test	8.57535e-07	****
CD8 CXCR5+CD95+ (cells/μL)	1	8	37	35	94.9803	110.905	205.886	4.78691	1.69371e-06	Dunn Test	3.04869e-05	****
[truncated: 921 more rows]
